# Supplementary material for: FBXO31 is upregulated by METTL3 to promote pancreatic cancer progression via regulating SIRT2 ubiquitination and degradation
Source: Cell Death Dis. 2024 Jan 12;15(1):37. doi: 10.1038/s41419-024-06425-y (PMC10786907; doi:10.1038/s41419-024-06425-y)
Supplement: Supplementary file 1 — supplementary file [file 41419_2024_6425_MOESM1_ESM.xlsx]

## Sheet: Sheet1
ProteinID	ProteinID	ProteinName	GeneID	GeneName	BP	MF	CC	GO_Term
A0A0U4BW16	A0A0U4BW16	Non-muscle myosin heavy chain 9		MYH9	-	actin filament binding [GO:0051015];-;ATP binding [GO:0005524];motor activity [GO:0003774]	myosin complex [GO:0016459];-	-;actin filament binding [GO:0051015];-;ATP binding [GO:0005524];motor activity [GO:0003774];myosin complex [GO:0016459];-
P35579	P35579	Myosin-9	4627	MYH9	blood vessel endothelial cell migration [GO:0043534];platelet aggregation [GO:0070527];actomyosin structure organization [GO:0031032];myoblast fusion [GO:0007520];uropod organization [GO:0032796];establishment of meiotic spindle localization [GO:0051295];membrane protein ectodomain proteolysis [GO:0006509];phagocytosis, engulfment [GO:0006911];cytokinetic process [GO:0032506];in utero embryonic d…	integrin binding [GO:0005178];RNA binding [GO:0003723];protein-membrane adaptor activity [GO:0043495];protein homodimerization activity [GO:0042803];ADP binding [GO:0043531];actin filament binding [GO:0051015];ATP binding [GO:0005524];calmodulin binding [GO:0005516];microfilament motor activity [GO:0000146];actin-dependent ATPase activity [GO:0030898];ATPase activity [GO:0016887];motor activity […	spindle [GO:0005819];plasma membrane [GO:0005886];actomyosin [GO:0042641];ruffle [GO:0001726];stress fiber [GO:0001725];myosin II complex [GO:0016460];actomyosin contractile ring [GO:0005826];neuromuscular junction [GO:0031594];uropod [GO:0001931];cleavage furrow [GO:0032154];immunological synapse [GO:0001772];myosin II filament [GO:0097513];adherens junction [GO:0005912];cytoplasm [GO:0005737];f…	blood vessel endothelial cell migration [GO:0043534];platelet aggregation [GO:0070527];actomyosin structure organization [GO:0031032];myoblast fusion [GO:0007520];uropod organization [GO:0032796];establishment of meiotic spindle localization [GO:0051295];membrane protein ectodomain proteolysis [GO:0006509];phagocytosis, engulfment [GO:0006911];cytokinetic process [GO:0032506];in utero embryonic d…
H6VRG1	H6VRG1	Cytokeratin-1		KRT1	-	-	keratin filament [GO:0045095];plasma membrane [GO:0005886]	-;-;keratin filament [GO:0045095];plasma membrane [GO:0005886]
H6VRG2	H6VRG2	Cytokeratin-1		KRT1	-	-	keratin filament [GO:0045095];plasma membrane [GO:0005886]	-;-;keratin filament [GO:0045095];plasma membrane [GO:0005886]
P13645	P13645	Keratin, type I cytoskeletal 10	3858	KRT10	peptide cross-linking [GO:0018149];protein heterotetramerization [GO:0051290];keratinization [GO:0031424];keratinocyte differentiation [GO:0030216];-;cornification [GO:0070268];positive regulation of epidermis development [GO:0045684]	-;structural constituent of skin epidermis [GO:0030280];protein heterodimerization activity [GO:0046982]	extracellular exosome [GO:0070062];cytosol [GO:0005829];-;nucleus [GO:0005634];cell surface [GO:0009986];intermediate filament [GO:0005882];cytoplasm [GO:0005737];membrane [GO:0016020];cornified envelope [GO:0001533];extracellular space [GO:0005615]	peptide cross-linking [GO:0018149];protein heterotetramerization [GO:0051290];keratinization [GO:0031424];keratinocyte differentiation [GO:0030216];-;cornification [GO:0070268];positive regulation of epidermis development [GO:0045684];-;structural constituent of skin epidermis [GO:0030280];protein heterodimerization activity [GO:0046982];extracellular exosome [GO:0070062];cytosol [GO:0005829];-;n…
P35908	P35908	Keratin, type II cytoskeletal 2 epidermal	3849	KRT2	peptide cross-linking [GO:0018149];epidermis development [GO:0008544];keratinocyte activation [GO:0032980];keratinization [GO:0031424];keratinocyte development [GO:0003334];keratinocyte migration [GO:0051546];intermediate filament organization [GO:0045109];-;keratinocyte proliferation [GO:0043616];cornification [GO:0070268];positive regulation of epidermis development [GO:0045684]	structural constituent of skin epidermis [GO:0030280];-;structural constituent of cytoskeleton [GO:0005200];cytoskeletal protein binding [GO:0008092]	extracellular exosome [GO:0070062];cytosol [GO:0005829];-;keratin filament [GO:0045095];nucleus [GO:0005634];intermediate filament [GO:0005882];membrane [GO:0016020];cornified envelope [GO:0001533];extracellular space [GO:0005615]	peptide cross-linking [GO:0018149];epidermis development [GO:0008544];keratinocyte activation [GO:0032980];keratinization [GO:0031424];keratinocyte development [GO:0003334];keratinocyte migration [GO:0051546];intermediate filament organization [GO:0045109];-;keratinocyte proliferation [GO:0043616];cornification [GO:0070268];positive regulation of epidermis development [GO:0045684];structural cons…
P35580	P35580	Myosin-10	4628	MYH10	actomyosin structure organization [GO:0031032];mitotic cytokinesis [GO:0000281];axon guidance [GO:0007411];cell adhesion [GO:0007155];ventricular cardiac muscle cell development [GO:0055015];neuromuscular process controlling balance [GO:0050885];modification of postsynaptic actin cytoskeleton [GO:0098885];exocytosis [GO:0006887];fourth ventricle development [GO:0021592];third ventricle developmen…	ADP binding [GO:0043531];actin filament binding [GO:0051015];ATP binding [GO:0005524];calmodulin binding [GO:0005516];mRNA 5'-UTR binding [GO:0048027];RNA stem-loop binding [GO:0035613];microfilament motor activity [GO:0000146];actin-dependent ATPase activity [GO:0030898];ATPase activity [GO:0016887];actin binding [GO:0003779];-	spindle [GO:0005819];myosin complex [GO:0016459];actomyosin [GO:0042641];midbody [GO:0030496];growth cone [GO:0030426];stress fiber [GO:0001725];myosin II complex [GO:0016460];dendritic spine [GO:0043197];neuromuscular junction [GO:0031594];polysome [GO:0005844];cell cortex [GO:0005938];cleavage furrow [GO:0032154];myosin II filament [GO:0097513];lamellipodium [GO:0030027];cytoplasm [GO:0005737];…	actomyosin structure organization [GO:0031032];mitotic cytokinesis [GO:0000281];axon guidance [GO:0007411];cell adhesion [GO:0007155];ventricular cardiac muscle cell development [GO:0055015];neuromuscular process controlling balance [GO:0050885];modification of postsynaptic actin cytoskeleton [GO:0098885];exocytosis [GO:0006887];fourth ventricle development [GO:0021592];third ventricle developmen…
P35527	P35527	Keratin, type I cytoskeletal 9	3857	KRT9	epidermis development [GO:0008544];keratinization [GO:0031424];spermatogenesis [GO:0007283];skin development [GO:0043588];intermediate filament organization [GO:0045109];-;cornification [GO:0070268]	-;structural constituent of cytoskeleton [GO:0005200]	extracellular exosome [GO:0070062];cytosol [GO:0005829];-;nucleus [GO:0005634];intermediate filament [GO:0005882];membrane [GO:0016020];extracellular space [GO:0005615]	epidermis development [GO:0008544];keratinization [GO:0031424];spermatogenesis [GO:0007283];skin development [GO:0043588];intermediate filament organization [GO:0045109];-;cornification [GO:0070268];-;structural constituent of cytoskeleton [GO:0005200];extracellular exosome [GO:0070062];cytosol [GO:0005829];-;nucleus [GO:0005634];intermediate filament [GO:0005882];membrane [GO:0016020];extracellu…
P04259	P04259	Keratin, type II cytoskeletal 6B	3854	KRT6B	ectoderm development [GO:0007398];keratinization [GO:0031424];-;cornification [GO:0070268]	-;structural constituent of cytoskeleton [GO:0005200]	keratin filament [GO:0045095];extracellular exosome [GO:0070062];-;cytosol [GO:0005829]	ectoderm development [GO:0007398];keratinization [GO:0031424];-;cornification [GO:0070268];-;structural constituent of cytoskeleton [GO:0005200];keratin filament [GO:0045095];extracellular exosome [GO:0070062];-;cytosol [GO:0005829]
B2R853	B2R853	cDNA, FLJ93744, highly similar to Homo sapiens keratin 6E (KRT6E), mRNA			-	-	keratin filament [GO:0045095]	-;-;keratin filament [GO:0045095]
P02533	P02533	Keratin, type I cytoskeletal 14	3861	KRT14	hemidesmosome assembly [GO:0031581];hair cycle [GO:0042633];epidermis development [GO:0008544];keratinization [GO:0031424];intermediate filament bundle assembly [GO:0045110];-;aging [GO:0007568];cornification [GO:0070268]	structural constituent of cytoskeleton [GO:0005200];-;keratin filament binding [GO:1990254]	extracellular exosome [GO:0070062];cytosol [GO:0005829];nucleus [GO:0005634];intermediate filament [GO:0005882];cytoplasm [GO:0005737];keratin filament [GO:0045095];-	hemidesmosome assembly [GO:0031581];hair cycle [GO:0042633];epidermis development [GO:0008544];keratinization [GO:0031424];intermediate filament bundle assembly [GO:0045110];-;aging [GO:0007568];cornification [GO:0070268];structural constituent of cytoskeleton [GO:0005200];-;keratin filament binding [GO:1990254];extracellular exosome [GO:0070062];cytosol [GO:0005829];nucleus [GO:0005634];intermed…
P15924	P15924	Desmoplakin	1832	DSP	peptide cross-linking [GO:0018149];neutrophil degranulation [GO:0043312];bundle of His cell-Purkinje myocyte adhesion involved in cell communication [GO:0086073];epithelial cell-cell adhesion [GO:0090136];wound healing [GO:0042060];adherens junction organization [GO:0034332];cell-cell adhesion [GO:0098609];keratinocyte differentiation [GO:0030216];regulation of ventricular cardiac muscle cell act…	structural constituent of cytoskeleton [GO:0005200];-;cell adhesive protein binding involved in bundle of His cell-Purkinje myocyte communication [GO:0086083];scaffold protein binding [GO:0097110];structural molecule activity [GO:0005198];protein kinase C binding [GO:0005080];RNA binding [GO:0003723]	extracellular exosome [GO:0070062];fascia adherens [GO:0005916];ficolin-1-rich granule membrane [GO:0101003];nucleus [GO:0005634];cell junction [GO:0030054];plasma membrane [GO:0005886];desmosome [GO:0030057];basolateral plasma membrane [GO:0016323];intercalated disc [GO:0014704];cytoplasm [GO:0005737];intermediate filament [GO:0005882];membrane [GO:0016020];cornified envelope [GO:0001533];-	peptide cross-linking [GO:0018149];neutrophil degranulation [GO:0043312];bundle of His cell-Purkinje myocyte adhesion involved in cell communication [GO:0086073];epithelial cell-cell adhesion [GO:0090136];wound healing [GO:0042060];adherens junction organization [GO:0034332];cell-cell adhesion [GO:0098609];keratinocyte differentiation [GO:0030216];regulation of ventricular cardiac muscle cell act…
P08779	P08779	Keratin, type I cytoskeletal 16	3868	KRT16	morphogenesis of an epithelium [GO:0002009];inflammatory response [GO:0006954];hair cycle [GO:0042633];negative regulation of cell migration [GO:0030336];establishment of skin barrier [GO:0061436];keratinization [GO:0031424];innate immune response [GO:0045087];keratinocyte differentiation [GO:0030216];keratinocyte migration [GO:0051546];cytoskeleton organization [GO:0007010];-;aging [GO:0007568];…	-;structural constituent of cytoskeleton [GO:0005200]	extracellular exosome [GO:0070062];cytosol [GO:0005829];nucleus [GO:0005634];intermediate filament [GO:0005882];cytoskeleton [GO:0005856];-	morphogenesis of an epithelium [GO:0002009];inflammatory response [GO:0006954];hair cycle [GO:0042633];negative regulation of cell migration [GO:0030336];establishment of skin barrier [GO:0061436];keratinization [GO:0031424];innate immune response [GO:0045087];keratinocyte differentiation [GO:0030216];keratinocyte migration [GO:0051546];cytoskeleton organization [GO:0007010];-;aging [GO:0007568];…
P13647	P13647	Keratin, type II cytoskeletal 5	3852	KRT5	hemidesmosome assembly [GO:0031581];epidermis development [GO:0008544];keratinization [GO:0031424];-;cornification [GO:0070268]	structural constituent of cytoskeleton [GO:0005200];-;scaffold protein binding [GO:0097110]	extracellular exosome [GO:0070062];cytosol [GO:0005829];nucleus [GO:0005634];plasma membrane [GO:0005886];intermediate filament [GO:0005882];cytoplasm [GO:0005737];membrane [GO:0016020];keratin filament [GO:0045095];-	hemidesmosome assembly [GO:0031581];epidermis development [GO:0008544];keratinization [GO:0031424];-;cornification [GO:0070268];structural constituent of cytoskeleton [GO:0005200];-;scaffold protein binding [GO:0097110];extracellular exosome [GO:0070062];cytosol [GO:0005829];nucleus [GO:0005634];plasma membrane [GO:0005886];intermediate filament [GO:0005882];cytoplasm [GO:0005737];membrane [GO:00…
P78385	P78385	Keratin, type II cuticular Hb3	3889	KRT83	hair cycle [GO:0042633];epidermis development [GO:0008544];keratinization [GO:0031424];-;aging [GO:0007568];cornification [GO:0070268]	-	keratin filament [GO:0045095];extracellular space [GO:0005615];cytosol [GO:0005829];-	hair cycle [GO:0042633];epidermis development [GO:0008544];keratinization [GO:0031424];-;aging [GO:0007568];cornification [GO:0070268];-;keratin filament [GO:0045095];extracellular space [GO:0005615];cytosol [GO:0005829];-
Q01546	Q01546	Keratin, type II cytoskeletal 2 oral	51350	KRT76	keratinization [GO:0031424];sebaceous gland development [GO:0048733];pigmentation [GO:0043473];cytoskeleton organization [GO:0007010];-;cornification [GO:0070268]	-	extracellular exosome [GO:0070062];cytosol [GO:0005829];nucleus [GO:0005634];intermediate filament [GO:0005882];keratin filament [GO:0045095];-	keratinization [GO:0031424];sebaceous gland development [GO:0048733];pigmentation [GO:0043473];cytoskeleton organization [GO:0007010];-;cornification [GO:0070268];-;extracellular exosome [GO:0070062];cytosol [GO:0005829];nucleus [GO:0005634];intermediate filament [GO:0005882];keratin filament [GO:0045095];-
Q7Z406	Q7Z406	Myosin-14	79784	MYH14	regulation of cell shape [GO:0008360];-;actomyosin structure organization [GO:0031032];sensory perception of sound [GO:0007605];vocalization behavior [GO:0071625];neuronal action potential [GO:0019228];skeletal muscle tissue development [GO:0007519];mitochondrion morphogenesis [GO:0070584];skeletal muscle contraction [GO:0003009];actin filament-based movement [GO:0030048]	calmodulin binding [GO:0005516];actin filament binding [GO:0051015];ATP binding [GO:0005524];microfilament motor activity [GO:0000146];actin-dependent ATPase activity [GO:0030898];ATPase activity [GO:0016887];-	extracellular exosome [GO:0070062];growth cone [GO:0030426];cytosol [GO:0005829];stress fiber [GO:0001725];myosin II complex [GO:0016460];actomyosin [GO:0042641];myosin II filament [GO:0097513];membrane [GO:0016020];brush border [GO:0005903];-	regulation of cell shape [GO:0008360];-;actomyosin structure organization [GO:0031032];sensory perception of sound [GO:0007605];vocalization behavior [GO:0071625];neuronal action potential [GO:0019228];skeletal muscle tissue development [GO:0007519];mitochondrion morphogenesis [GO:0070584];skeletal muscle contraction [GO:0003009];actin filament-based movement [GO:0030048];calmodulin binding [GO:0…
A3R0T8	A3R0T8	Histone 1, H1e	3008	HIST1H1E	nucleosome assembly [GO:0006334];histone H3-K27 trimethylation [GO:0098532];negative regulation of transcription by RNA polymerase II [GO:0000122];histone H3-K4 trimethylation [GO:0080182];-;nucleosome positioning [GO:0016584]	GTP binding [GO:0005525];dATP binding [GO:0032564];ADP binding [GO:0043531];ATP binding [GO:0005524];AMP binding [GO:0016208];calcium ion binding [GO:0005509];-;double-stranded DNA binding [GO:0003690]	nuclear nucleosome [GO:0000788];-;host cell nucleus [GO:0042025]	nucleosome assembly [GO:0006334];histone H3-K27 trimethylation [GO:0098532];negative regulation of transcription by RNA polymerase II [GO:0000122];histone H3-K4 trimethylation [GO:0080182];-;nucleosome positioning [GO:0016584];GTP binding [GO:0005525];dATP binding [GO:0032564];ADP binding [GO:0043531];ATP binding [GO:0005524];AMP binding [GO:0016208];calcium ion binding [GO:0005509];-;double-stra…
Q04695	Q04695	Keratin, type I cytoskeletal 17	3872	KRT17	positive regulation of hair follicle development [GO:0051798];positive regulation of cell growth [GO:0030307];keratinization [GO:0031424];hair follicle morphogenesis [GO:0031069];positive regulation of translation [GO:0045727];intermediate filament organization [GO:0045109];-;cornification [GO:0070268]	-;structural molecule activity [GO:0005198]	cytosol [GO:0005829];intermediate filament [GO:0005882];cell periphery [GO:0071944];-;intermediate filament cytoskeleton [GO:0045111]	positive regulation of hair follicle development [GO:0051798];positive regulation of cell growth [GO:0030307];keratinization [GO:0031424];hair follicle morphogenesis [GO:0031069];positive regulation of translation [GO:0045727];intermediate filament organization [GO:0045109];-;cornification [GO:0070268];-;structural molecule activity [GO:0005198];cytosol [GO:0005829];intermediate filament [GO:0005…
P16403	P16403	Histone H1.2	3006	H1-2	nucleosome positioning [GO:0016584];regulation of transcription, DNA-templated [GO:0006355];nucleosome assembly [GO:0006334];histone H3-K27 trimethylation [GO:0098532];histone H3-K4 trimethylation [GO:0080182];negative regulation of DNA recombination [GO:0045910];negative regulation of transcription by RNA polymerase II [GO:0000122];chromosome condensation [GO:0030261];-;negative regulation of ch…	-;nucleosomal DNA binding [GO:0031492];chromatin DNA binding [GO:0031490];RNA binding [GO:0003723];double-stranded DNA binding [GO:0003690]	nucleus [GO:0005634];nuclear chromatin [GO:0000790];host cell nucleus [GO:0042025];transcriptionally active chromatin [GO:0035327];nuclear euchromatin [GO:0005719];nucleosome [GO:0000786];-	nucleosome positioning [GO:0016584];regulation of transcription, DNA-templated [GO:0006355];nucleosome assembly [GO:0006334];histone H3-K27 trimethylation [GO:0098532];histone H3-K4 trimethylation [GO:0080182];negative regulation of DNA recombination [GO:0045910];negative regulation of transcription by RNA polymerase II [GO:0000122];chromosome condensation [GO:0030261];-;negative regulation of ch…
Q8TF66	Q8TF66	Leucine-rich repeat-containing protein 15	131578	LRRC15	positive regulation of cell migration [GO:0030335];negative regulation of protein localization to plasma membrane [GO:1903077];-;receptor-mediated virion attachment to host cell [GO:0046813]	fibronectin binding [GO:0001968];collagen binding [GO:0005518];-;laminin binding [GO:0043236]	extracellular exosome [GO:0070062];-;integral component of membrane [GO:0016021];extracellular matrix [GO:0031012];extracellular space [GO:0005615]	positive regulation of cell migration [GO:0030335];negative regulation of protein localization to plasma membrane [GO:1903077];-;receptor-mediated virion attachment to host cell [GO:0046813];fibronectin binding [GO:0001968];collagen binding [GO:0005518];-;laminin binding [GO:0043236];extracellular exosome [GO:0070062];-;integral component of membrane [GO:0016021];extracellular matrix [GO:0031012]…
B4E3A4	B4E3A4	cDNA FLJ57283, highly similar to Actin, cytoplasmic 2			-	-	-	-
Q562R1	Q562R1	Beta-actin-like protein 2	345651	ACTBL2	cell motility [GO:0048870];-;axonogenesis [GO:0007409]	ATP binding [GO:0005524];structural constituent of postsynaptic actin cytoskeleton [GO:0098973];protein kinase binding [GO:0019901];-	extracellular exosome [GO:0070062];NuA4 histone acetyltransferase complex [GO:0035267];glutamatergic synapse [GO:0098978];-;axon [GO:0030424];actin filament [GO:0005884];cytoplasm [GO:0005737];membrane [GO:0016020];extracellular space [GO:0005615];synapse [GO:0045202]	cell motility [GO:0048870];-;axonogenesis [GO:0007409];ATP binding [GO:0005524];structural constituent of postsynaptic actin cytoskeleton [GO:0098973];protein kinase binding [GO:0019901];-;extracellular exosome [GO:0070062];NuA4 histone acetyltransferase complex [GO:0035267];glutamatergic synapse [GO:0098978];-;axon [GO:0030424];actin filament [GO:0005884];cytoplasm [GO:0005737];membrane [GO:0016…
Q15149	Q15149	Plectin	5339	PLEC	wound healing [GO:0042060];-;hemidesmosome assembly [GO:0031581];intermediate filament cytoskeleton organization [GO:0045104]	structural constituent of cytoskeleton [GO:0005200];RNA binding [GO:0003723];structural constituent of muscle [GO:0008307];structural molecule activity [GO:0005198];actin binding [GO:0003779];cadherin binding [GO:0045296];-;ankyrin binding [GO:0030506]	extracellular exosome [GO:0070062];sarcoplasm [GO:0016528];cytosol [GO:0005829];hemidesmosome [GO:0030056];plasma membrane [GO:0005886];costamere [GO:0043034];sarcolemma [GO:0042383];cytoplasm [GO:0005737];focal adhesion [GO:0005925];membrane [GO:0016020];brush border [GO:0005903];-;intermediate filament cytoskeleton [GO:0045111];perinuclear region of cytoplasm [GO:0048471]	wound healing [GO:0042060];-;hemidesmosome assembly [GO:0031581];intermediate filament cytoskeleton organization [GO:0045104];structural constituent of cytoskeleton [GO:0005200];RNA binding [GO:0003723];structural constituent of muscle [GO:0008307];structural molecule activity [GO:0005198];actin binding [GO:0003779];cadherin binding [GO:0045296];-;ankyrin binding [GO:0030506];extracellular exosom…
Q14525	Q14525	Keratin, type I cuticular Ha3-II	3884	KRT33B	hair cycle [GO:0042633];keratinization [GO:0031424];-;aging [GO:0007568];cornification [GO:0070268]	-;structural molecule activity [GO:0005198]	extracellular exosome [GO:0070062];cytosol [GO:0005829];-;intermediate filament [GO:0005882];extracellular space [GO:0005615]	hair cycle [GO:0042633];keratinization [GO:0031424];-;aging [GO:0007568];cornification [GO:0070268];-;structural molecule activity [GO:0005198];extracellular exosome [GO:0070062];cytosol [GO:0005829];-;intermediate filament [GO:0005882];extracellular space [GO:0005615]
Q5JR95	Q5JR95	40S ribosomal protein S8		RPS8	-;translation [GO:0006412]	-;structural constituent of ribosome [GO:0003735]	ribosome [GO:0005840];cytosol [GO:0005829];endoplasmic reticulum [GO:0005783];-	-;translation [GO:0006412];-;structural constituent of ribosome [GO:0003735];ribosome [GO:0005840];cytosol [GO:0005829];endoplasmic reticulum [GO:0005783];-
Q15323	Q15323	Keratin, type I cuticular Ha1	3881	KRT31	keratinization [GO:0031424];-;cornification [GO:0070268];epidermis development [GO:0008544]	-;structural constituent of cytoskeleton [GO:0005200]	extracellular exosome [GO:0070062];cytosol [GO:0005829];-;intermediate filament [GO:0005882];extracellular space [GO:0005615]	keratinization [GO:0031424];-;cornification [GO:0070268];epidermis development [GO:0008544];-;structural constituent of cytoskeleton [GO:0005200];extracellular exosome [GO:0070062];cytosol [GO:0005829];-;intermediate filament [GO:0005882];extracellular space [GO:0005615]
A0A384NPQ2	A0A384NPQ2	Epididymis secretory sperm binding protein	5052		cell population proliferation [GO:0008283];regulation of NIK/NF-kappaB signaling [GO:1901222];regulation of stress-activated MAPK cascade [GO:0032872];removal of superoxide radicals [GO:0019430];erythrocyte homeostasis [GO:0034101];natural killer cell mediated cytotoxicity [GO:0042267];-	peroxidase activity [GO:0004601];peroxiredoxin activity [GO:0051920];-;identical protein binding [GO:0042802]	-	cell population proliferation [GO:0008283];regulation of NIK/NF-kappaB signaling [GO:1901222];regulation of stress-activated MAPK cascade [GO:0032872];removal of superoxide radicals [GO:0019430];erythrocyte homeostasis [GO:0034101];natural killer cell mediated cytotoxicity [GO:0042267];-;peroxidase activity [GO:0004601];peroxiredoxin activity [GO:0051920];-;identical protein binding [GO:0042802];-
O76009	O76009	Keratin, type I cuticular Ha3-I	3883	KRT33A	keratinization [GO:0031424];-;cornification [GO:0070268]	-;structural molecule activity [GO:0005198]	intermediate filament [GO:0005882];extracellular space [GO:0005615];cytosol [GO:0005829];-	keratinization [GO:0031424];-;cornification [GO:0070268];-;structural molecule activity [GO:0005198];intermediate filament [GO:0005882];extracellular space [GO:0005615];cytosol [GO:0005829];-
Q86YZ3	Q86YZ3	Hornerin	388697	HRNR	neutrophil degranulation [GO:0043312];cell envelope organization [GO:0043163];establishment of skin barrier [GO:0061436];keratinization [GO:0031424];-	calcium ion binding [GO:0005509];transition metal ion binding [GO:0046914];-	extracellular exosome [GO:0070062];keratohyalin granule [GO:0036457];nucleus [GO:0005634];azurophil granule lumen [GO:0035578];extracellular region [GO:0005576];cytoplasm [GO:0005737];collagen-containing extracellular matrix [GO:0062023];cornified envelope [GO:0001533];-;perinuclear region of cytoplasm [GO:0048471]	neutrophil degranulation [GO:0043312];cell envelope organization [GO:0043163];establishment of skin barrier [GO:0061436];keratinization [GO:0031424];-;calcium ion binding [GO:0005509];transition metal ion binding [GO:0046914];-;extracellular exosome [GO:0070062];keratohyalin granule [GO:0036457];nucleus [GO:0005634];azurophil granule lumen [GO:0035578];extracellular region [GO:0005576];cytoplasm …
A8K4C8	A8K4C8	60S ribosomal protein L13	6137	RPL13	-;translation [GO:0006412]	-;structural constituent of ribosome [GO:0003735]	cytosol [GO:0005829];-;nucleolus [GO:0005730];endoplasmic reticulum [GO:0005783];ribosome [GO:0005840]	-;translation [GO:0006412];-;structural constituent of ribosome [GO:0003735];cytosol [GO:0005829];-;nucleolus [GO:0005730];endoplasmic reticulum [GO:0005783];ribosome [GO:0005840]
V9HW26	V9HW26	ATP synthase subunit alpha	498	HEL-S-123m	lipid metabolic process [GO:0006629];-	ATP binding [GO:0005524];-;proton-transporting ATP synthase activity, rotational mechanism [GO:0046933]	plasma membrane [GO:0005886];mitochondrial inner membrane [GO:0005743];proton-transporting ATP synthase complex, catalytic core F(1) [GO:0045261];-	lipid metabolic process [GO:0006629];-;ATP binding [GO:0005524];-;proton-transporting ATP synthase activity, rotational mechanism [GO:0046933];plasma membrane [GO:0005886];mitochondrial inner membrane [GO:0005743];proton-transporting ATP synthase complex, catalytic core F(1) [GO:0045261];-
A0A0A0MRF5	A0A0A0MRF5	NAD-dependent protein deacetylase sirtuin-2	22933	SIRT2	-	transferase activity [GO:0016740];-;NAD+ binding [GO:0070403]	nucleolus [GO:0005730];plasma membrane [GO:0005886];-;cytosol [GO:0005829]	-;transferase activity [GO:0016740];-;NAD+ binding [GO:0070403];nucleolus [GO:0005730];plasma membrane [GO:0005886];-;cytosol [GO:0005829]
K7EMD9	K7EMD9	Keratin, type I cytoskeletal 13		KRT13	-	-;structural molecule activity [GO:0005198]	-;intermediate filament [GO:0005882]	-;-;structural molecule activity [GO:0005198];-;intermediate filament [GO:0005882]
P13646	P13646	Keratin, type I cytoskeletal 13	3860	KRT13	keratinization [GO:0031424];-;cornification [GO:0070268];cytoskeleton organization [GO:0007010]	-;structural molecule activity [GO:0005198]	extracellular exosome [GO:0070062];cytosol [GO:0005829];nucleus [GO:0005634];keratin filament [GO:0045095];-;intermediate filament cytoskeleton [GO:0045111]	keratinization [GO:0031424];-;cornification [GO:0070268];cytoskeleton organization [GO:0007010];-;structural molecule activity [GO:0005198];extracellular exosome [GO:0070062];cytosol [GO:0005829];nucleus [GO:0005634];keratin filament [GO:0045095];-;intermediate filament cytoskeleton [GO:0045111]
U3KQK0	U3KQK0	Histone H2B		H2BC15	-	-;DNA binding [GO:0003677];protein heterodimerization activity [GO:0046982]	nucleosome [GO:0000786];-;cytosol [GO:0005829];nucleoplasm [GO:0005654]	-;-;DNA binding [GO:0003677];protein heterodimerization activity [GO:0046982];nucleosome [GO:0000786];-;cytosol [GO:0005829];nucleoplasm [GO:0005654]
P81605	P81605	Dermcidin	117159	DCD	defense response to Gram-positive bacterium [GO:0050830];killing of cells of other organism [GO:0031640];antimicrobial humoral immune response mediated by antimicrobial peptide [GO:0061844];antimicrobial humoral response [GO:0019730];defense response to fungus [GO:0050832];defense response to Gram-negative bacterium [GO:0050829];killing by host of symbiont cells [GO:0051873];defense response to b…	RNA binding [GO:0003723];-;peptidase activity [GO:0008233]	extracellular exosome [GO:0070062];extracellular space [GO:0005615];-;extracellular region [GO:0005576]	defense response to Gram-positive bacterium [GO:0050830];killing of cells of other organism [GO:0031640];antimicrobial humoral immune response mediated by antimicrobial peptide [GO:0061844];antimicrobial humoral response [GO:0019730];defense response to fungus [GO:0050832];defense response to Gram-negative bacterium [GO:0050829];killing by host of symbiont cells [GO:0051873];defense response to b…
B7Z6S8	B7Z6S8	60S ribosomal protein L14			-;translation [GO:0006412]	RNA binding [GO:0003723];-;structural constituent of ribosome [GO:0003735]	ribosome [GO:0005840];-	-;translation [GO:0006412];RNA binding [GO:0003723];-;structural constituent of ribosome [GO:0003735];ribosome [GO:0005840];-
P04406	P04406	Glyceraldehyde-3-phosphate dehydrogenase	2597	GAPDH	microtubule cytoskeleton organization [GO:0000226];killing of cells of other organism [GO:0031640];protein stabilization [GO:0050821];negative regulation of endopeptidase activity [GO:0010951];antimicrobial humoral immune response mediated by antimicrobial peptide [GO:0061844];cellular response to interferon-gamma [GO:0071346];regulation of macroautophagy [GO:0016241];positive regulation by organ…	identical protein binding [GO:0042802];NADP binding [GO:0050661];glyceraldehyde-3-phosphate dehydrogenase (NAD+) (phosphorylating) activity [GO:0004365];disordered domain specific binding [GO:0097718];microtubule binding [GO:0008017];NAD binding [GO:0051287];-;aspartic-type endopeptidase inhibitor activity [GO:0019828];peptidyl-cysteine S-nitrosylase activity [GO:0035605]	extracellular exosome [GO:0070062];vesicle [GO:0031982];cytosol [GO:0005829];nucleus [GO:0005634];plasma membrane [GO:0005886];microtubule cytoskeleton [GO:0015630];ribonucleoprotein complex [GO:1990904];GAIT complex [GO:0097452];nuclear membrane [GO:0031965];cytoplasm [GO:0005737];membrane [GO:0016020];-;lipid droplet [GO:0005811];intracellular membrane-bounded organelle [GO:0043231];perinuclear…	microtubule cytoskeleton organization [GO:0000226];killing of cells of other organism [GO:0031640];protein stabilization [GO:0050821];negative regulation of endopeptidase activity [GO:0010951];antimicrobial humoral immune response mediated by antimicrobial peptide [GO:0061844];cellular response to interferon-gamma [GO:0071346];regulation of macroautophagy [GO:0016241];positive regulation by organ…
A0A024R3T8	A0A024R3T8	Poly [ADP-ribose] polymerase	142	PARP1	response to aldosterone [GO:1904044];regulation of oxidative stress-induced neuron intrinsic apoptotic signaling pathway [GO:1903376];positive regulation of neuron death [GO:1901216];transforming growth factor beta receptor signaling pathway [GO:0007179];positive regulation of cardiac muscle hypertrophy [GO:0010613];positive regulation of intracellular estrogen receptor signaling pathway [GO:0033…	R-SMAD binding [GO:0070412];histone deacetylase binding [GO:0042826];DNA binding [GO:0003677];NAD+ ADP-ribosyltransferase activity [GO:0003950];estrogen receptor binding [GO:0030331];NAD binding [GO:0051287];-;zinc ion binding [GO:0008270]	nucleoplasm [GO:0005654];nucleolus [GO:0005730];nuclear body [GO:0016604];cytoplasm [GO:0005737];chromosome [GO:0005694];-	response to aldosterone [GO:1904044];regulation of oxidative stress-induced neuron intrinsic apoptotic signaling pathway [GO:1903376];positive regulation of neuron death [GO:1901216];transforming growth factor beta receptor signaling pathway [GO:0007179];positive regulation of cardiac muscle hypertrophy [GO:0010613];positive regulation of intracellular estrogen receptor signaling pathway [GO:0033…
A0A2R8YEM3	A0A2R8YEM3	Ribosomal protein L15		RPL15	-;translation [GO:0006412]	-;structural constituent of ribosome [GO:0003735]	ribosome [GO:0005840];-	-;translation [GO:0006412];-;structural constituent of ribosome [GO:0003735];ribosome [GO:0005840];-
O95036	O95036	Similar to 60S ribosomal protein L7; similar to P18124 (PID:d133021)		WUGSC:H_RG054D04.1	-;maturation of LSU-rRNA from tricistronic rRNA transcript (SSU-rRNA, 5.8S rRNA, LSU-rRNA) [GO:0000463]	-;structural constituent of ribosome [GO:0003735]	-;cytosolic large ribosomal subunit [GO:0022625]	-;maturation of LSU-rRNA from tricistronic rRNA transcript (SSU-rRNA, 5.8S rRNA, LSU-rRNA) [GO:0000463];-;structural constituent of ribosome [GO:0003735];-;cytosolic large ribosomal subunit [GO:0022625]
Q53HV1	Q53HV1	Ribosomal protein S4, X-linked X isoform variant			-;translation [GO:0006412]	structural constituent of ribosome [GO:0003735];-;rRNA binding [GO:0019843]	ribosome [GO:0005840];-	-;translation [GO:0006412];structural constituent of ribosome [GO:0003735];-;rRNA binding [GO:0019843];ribosome [GO:0005840];-
H3BM89	H3BM89	60S ribosomal protein L4		RPL4	-;translation [GO:0006412]	-;structural constituent of ribosome [GO:0003735]	ribosome [GO:0005840];-	-;translation [GO:0006412];-;structural constituent of ribosome [GO:0003735];ribosome [GO:0005840];-
P12273	P12273	Prolactin-inducible protein	5304	PIP	-;retina homeostasis [GO:0001895];transmembrane transport [GO:0055085];regulation of immune system process [GO:0002682];detection of chemical stimulus involved in sensory perception of bitter taste [GO:0001580];proteolysis [GO:0006508];positive regulation of gene expression [GO:0010628];negative regulation of T cell apoptotic process [GO:0070233]	actin binding [GO:0003779];identical protein binding [GO:0042802];aspartic-type endopeptidase activity [GO:0004190];IgG binding [GO:0019864];-	extracellular exosome [GO:0070062];-;nucleus [GO:0005634];extracellular region [GO:0005576];extracellular space [GO:0005615]	-;retina homeostasis [GO:0001895];transmembrane transport [GO:0055085];regulation of immune system process [GO:0002682];detection of chemical stimulus involved in sensory perception of bitter taste [GO:0001580];proteolysis [GO:0006508];positive regulation of gene expression [GO:0010628];negative regulation of T cell apoptotic process [GO:0070233];actin binding [GO:0003779];identical protein bindi…
P62753	P62753	40S ribosomal protein S6	6194	RPS6	gastrulation [GO:0007369];nuclear-transcribed mRNA catabolic process, nonsense-mediated decay [GO:0000184];T cell differentiation in thymus [GO:0033077];mammalian oogenesis stage [GO:0022605];ribosomal small subunit biogenesis [GO:0042274];glucose homeostasis [GO:0042593];placenta development [GO:0001890];translation [GO:0006412];negative regulation of apoptotic process [GO:0043066];mitotic cell …	structural constituent of ribosome [GO:0003735];protein kinase binding [GO:0019901];-;RNA binding [GO:0003723]	small ribosomal subunit [GO:0015935];cytosol [GO:0005829];dendrite [GO:0030425];polysome [GO:0005844];-;nucleus [GO:0005634];cytoplasmic ribonucleoprotein granule [GO:0036464];ribonucleoprotein complex [GO:1990904];nucleoplasm [GO:0005654];nucleolus [GO:0005730];perinuclear region of cytoplasm [GO:0048471];endoplasmic reticulum [GO:0005783];membrane [GO:0016020];cytosolic small ribosomal subunit …	gastrulation [GO:0007369];nuclear-transcribed mRNA catabolic process, nonsense-mediated decay [GO:0000184];T cell differentiation in thymus [GO:0033077];mammalian oogenesis stage [GO:0022605];ribosomal small subunit biogenesis [GO:0042274];glucose homeostasis [GO:0042593];placenta development [GO:0001890];translation [GO:0006412];negative regulation of apoptotic process [GO:0043066];mitotic cell …
P0DMV8	P0DMV8	Heat shock 70 kDa protein 1A	33033304	HSPA1A	neutrophil degranulation [GO:0043312];protein stabilization [GO:0050821];positive regulation of proteasomal ubiquitin-dependent protein catabolic process [GO:0032436];negative regulation of endoplasmic reticulum stress-induced intrinsic apoptotic signaling pathway [GO:1902236];negative regulation of mitochondrial outer membrane permeabilization involved in apoptotic signaling pathway [GO:1901029]…	unfolded protein binding [GO:0051082];enzyme binding [GO:0019899];protein folding chaperone [GO:0044183];signaling receptor binding [GO:0005102];ATP binding [GO:0005524];transcription corepressor activity [GO:0003714];C3HC4-type RING finger domain binding [GO:0055131];ubiquitin protein ligase binding [GO:0031625];heat shock protein binding [GO:0031072];virus receptor activity [GO:0001618];misfold…	blood microparticle [GO:0072562];plasma membrane [GO:0005886];nuclear speck [GO:0016607];centrosome [GO:0005813];mitochondrion [GO:0005739];aggresome [GO:0016235];nucleoplasm [GO:0005654];endoplasmic reticulum [GO:0005783];centriole [GO:0005814];perinuclear region of cytoplasm [GO:0048471];vesicle [GO:0031982];ribonucleoprotein complex [GO:1990904];extracellular region [GO:0005576];cytoplasm [GO:…	neutrophil degranulation [GO:0043312];protein stabilization [GO:0050821];positive regulation of proteasomal ubiquitin-dependent protein catabolic process [GO:0032436];negative regulation of endoplasmic reticulum stress-induced intrinsic apoptotic signaling pathway [GO:1902236];negative regulation of mitochondrial outer membrane permeabilization involved in apoptotic signaling pathway [GO:1901029]…
Q02413	Q02413	Desmoglein-1	1828	DSG1	neutrophil degranulation [GO:0043312];protein stabilization [GO:0050821];cell-cell junction assembly [GO:0007043];keratinization [GO:0031424];cell-cell adhesion [GO:0098609];response to progesterone [GO:0032570];homophilic cell adhesion via plasma membrane adhesion molecules [GO:0007156];calcium-dependent cell-cell adhesion via plasma membrane cell adhesion molecules [GO:0016339];maternal process…	gamma-catenin binding [GO:0045295];calcium ion binding [GO:0005509];toxic substance binding [GO:0015643];-	cytosol [GO:0005829];ficolin-1-rich granule membrane [GO:0101003];plasma membrane [GO:0005886];lateral plasma membrane [GO:0016328];apical plasma membrane [GO:0016324];desmosome [GO:0030057];integral component of membrane [GO:0016021];cytoplasmic side of plasma membrane [GO:0009898];cornified envelope [GO:0001533];-	neutrophil degranulation [GO:0043312];protein stabilization [GO:0050821];cell-cell junction assembly [GO:0007043];keratinization [GO:0031424];cell-cell adhesion [GO:0098609];response to progesterone [GO:0032570];homophilic cell adhesion via plasma membrane adhesion molecules [GO:0007156];calcium-dependent cell-cell adhesion via plasma membrane cell adhesion molecules [GO:0016339];maternal process…
A4D2M5	A4D2M5	60S ribosomal protein L35		LOC154880	-;translation [GO:0006412]	-;structural constituent of ribosome [GO:0003735]	ribosome [GO:0005840];-	-;translation [GO:0006412];-;structural constituent of ribosome [GO:0003735];ribosome [GO:0005840];-
B3KY79	B3KY79	cDNA FLJ46620 fis, clone TLUNG2000654, highly similar to Keratin, type II cytoskeletal 7			-	-	keratin filament [GO:0045095]	-;-;keratin filament [GO:0045095]
B4DL17	B4DL17	cDNA FLJ52558, highly similar to Keratin, type I cytoskeletal 13			-	-;structural molecule activity [GO:0005198]	-;intermediate filament [GO:0005882]	-;-;structural molecule activity [GO:0005198];-;intermediate filament [GO:0005882]
A0A024RBK3	A0A024RBK3	60S ribosomal protein L6	6128	RPL6	-;translation [GO:0006412]	-;structural constituent of ribosome [GO:0003735]	ribosome [GO:0005840];-	-;translation [GO:0006412];-;structural constituent of ribosome [GO:0003735];ribosome [GO:0005840];-
B4DMA2	B4DMA2	cDNA FLJ54023, highly similar to Heat shock protein HSP 90-beta			-;protein folding [GO:0006457]	ATP binding [GO:0005524];-;unfolded protein binding [GO:0051082]	-;melanosome [GO:0042470]	-;protein folding [GO:0006457];ATP binding [GO:0005524];-;unfolded protein binding [GO:0051082];-;melanosome [GO:0042470]
A0A0S2Z487	A0A0S2Z487	Junction plakoglobin	3728	JUP	skin development [GO:0043588];-;desmosome assembly [GO:0002159];cell-cell adhesion [GO:0098609]	alpha-catenin binding [GO:0045294];protein-containing complex binding [GO:0044877];protein kinase binding [GO:0019901];structural molecule activity [GO:0005198];cadherin binding [GO:0045296];-	fascia adherens [GO:0005916];cytosol [GO:0005829];apicolateral plasma membrane [GO:0016327];Z disc [GO:0030018];lateral plasma membrane [GO:0016328];desmosome [GO:0030057];catenin complex [GO:0016342];cytoplasmic side of plasma membrane [GO:0009898];adherens junction [GO:0005912];intermediate filament [GO:0005882];-;actin cytoskeleton [GO:0015629]	skin development [GO:0043588];-;desmosome assembly [GO:0002159];cell-cell adhesion [GO:0098609];alpha-catenin binding [GO:0045294];protein-containing complex binding [GO:0044877];protein kinase binding [GO:0019901];structural molecule activity [GO:0005198];cadherin binding [GO:0045296];-;fascia adherens [GO:0005916];cytosol [GO:0005829];apicolateral plasma membrane [GO:0016327];Z disc [GO:0030018…
E7EX29	E7EX29	14-3-3 protein zeta/delta		YWHAZ	-	-	-	-
Q49A90	Q49A90	RPS27A protein		RPS27A	-	-	-	-
E9PMM9	E9PMM9	40S ribosomal protein S2		RPS2	-;translation [GO:0006412]	RNA binding [GO:0003723];-;structural constituent of ribosome [GO:0003735]	small ribosomal subunit [GO:0015935];-	-;translation [GO:0006412];RNA binding [GO:0003723];-;structural constituent of ribosome [GO:0003735];small ribosomal subunit [GO:0015935];-
Q6IPT9	Q6IPT9	Elongation factor 1-alpha		EEF1A1	-	GTP binding [GO:0005525];GTPase activity [GO:0003924];translation elongation factor activity [GO:0003746]	-	-;GTP binding [GO:0005525];GTPase activity [GO:0003924];translation elongation factor activity [GO:0003746];-
Q8TBA7	Q8TBA7	HSP90AA1 protein		HSP90AA1	-;protein folding [GO:0006457]	ATP binding [GO:0005524];TPR domain binding [GO:0030911];unfolded protein binding [GO:0051082];-	-	-;protein folding [GO:0006457];ATP binding [GO:0005524];TPR domain binding [GO:0030911];unfolded protein binding [GO:0051082];-;-
Q6NVC0	Q6NVC0	SLC25A5 protein	292	SLC25A5	-	ATP transmembrane transporter activity [GO:0005347];-	mitochondrial inner membrane [GO:0005743];integral component of membrane [GO:0016021];-	-;ATP transmembrane transporter activity [GO:0005347];-;mitochondrial inner membrane [GO:0005743];integral component of membrane [GO:0016021];-
L0R5A1	L0R5A1	Alternative protein CSF2RB		CSF2RB	-	-	-	-
A0A075B6Z2	A0A075B6Z2	T cell receptor alpha joining 56		TRAJ56	-	-	-	-
A0A024R4M8	A0A024R4M8	Retinol dehydrogenase 13 (All-trans and 9-cis), isoform CRA_a	112724	RDH13	retina layer formation [GO:0010842];-;response to high light intensity [GO:0009644];eye photoreceptor cell development [GO:0042462]	-;oxidoreductase activity [GO:0016491]	-	retina layer formation [GO:0010842];-;response to high light intensity [GO:0009644];eye photoreceptor cell development [GO:0042462];-;oxidoreductase activity [GO:0016491];-
B1ATL7	B1ATL7	Proline-rich protein 32	100130613	PRR32	-	-	-	-
O75155	O75155	Cullin-associated NEDD8-dissociated protein 2	23066	CAND2	positive regulation of transcription, DNA-templated [GO:0045893];-;protein ubiquitination [GO:0016567];SCF complex assembly [GO:0010265]	-;TBP-class protein binding [GO:0017025]	nucleus [GO:0005634];-;cytosol [GO:0005829]	positive regulation of transcription, DNA-templated [GO:0045893];-;protein ubiquitination [GO:0016567];SCF complex assembly [GO:0010265];-;TBP-class protein binding [GO:0017025];nucleus [GO:0005634];-;cytosol [GO:0005829]
Q75N90	Q75N90	Fibrillin-3	84467	FBN3	-;anatomical structure morphogenesis [GO:0009653]	calcium ion binding [GO:0005509];extracellular matrix structural constituent [GO:0005201];-	-;extracellular matrix [GO:0031012]	-;anatomical structure morphogenesis [GO:0009653];calcium ion binding [GO:0005509];extracellular matrix structural constituent [GO:0005201];-;-;extracellular matrix [GO:0031012]
O95789	O95789	Zinc finger MYM-type protein 6	9204	ZMYM6	regulation of cell morphogenesis [GO:0022604];multicellular organism development [GO:0007275];cytoskeleton organization [GO:0007010];-;regulation of transcription by RNA polymerase II [GO:0006357]	-;DNA binding [GO:0003677];DNA-binding transcription factor activity, RNA polymerase II-specific [GO:0000981];zinc ion binding [GO:0008270]	nucleus [GO:0005634];-	regulation of cell morphogenesis [GO:0022604];multicellular organism development [GO:0007275];cytoskeleton organization [GO:0007010];-;regulation of transcription by RNA polymerase II [GO:0006357];-;DNA binding [GO:0003677];DNA-binding transcription factor activity, RNA polymerase II-specific [GO:0000981];zinc ion binding [GO:0008270];nucleus [GO:0005634];-
O94782	O94782	Ubiquitin carboxyl-terminal hydrolase 1	7398	USP1	interstrand cross-link repair [GO:0036297];regulation of DNA repair [GO:0006282];response to UV [GO:0009411];protein deubiquitination [GO:0016579];DNA damage response, detection of DNA damage [GO:0042769];skeletal system development [GO:0001501];monoubiquitinated protein deubiquitination [GO:0035520];-;ubiquitin-dependent protein catabolic process [GO:0006511]	cysteine-type endopeptidase activity [GO:0004197];thiol-dependent ubiquitinyl hydrolase activity [GO:0036459];-;thiol-dependent ubiquitin-specific protease activity [GO:0004843];peptidase activity [GO:0008233]	nucleus [GO:0005634];-;cytosol [GO:0005829];nucleoplasm [GO:0005654]	interstrand cross-link repair [GO:0036297];regulation of DNA repair [GO:0006282];response to UV [GO:0009411];protein deubiquitination [GO:0016579];DNA damage response, detection of DNA damage [GO:0042769];skeletal system development [GO:0001501];monoubiquitinated protein deubiquitination [GO:0035520];-;ubiquitin-dependent protein catabolic process [GO:0006511];cysteine-type endopeptidase activity…
O75762	O75762	Transient receptor potential cation channel subfamily A member 1	8989	TRPA1	response to cold [GO:0009409];response to organic cyclic compound [GO:0014070];protein homotetramerization [GO:0051289];cell surface receptor signaling pathway [GO:0007166];response to pain [GO:0048265];detection of chemical stimulus involved in sensory perception of pain [GO:0050968];response to organic substance [GO:0010033];ion transport [GO:0006811];response to hydrogen peroxide [GO:0042542];…	identical protein binding [GO:0042802];channel activity [GO:0015267];calcium-release channel activity [GO:0015278];temperature-gated cation channel activity [GO:0097604];-	plasma membrane [GO:0005886];stereocilium bundle [GO:0032421];-;integral component of plasma membrane [GO:0005887]	response to cold [GO:0009409];response to organic cyclic compound [GO:0014070];protein homotetramerization [GO:0051289];cell surface receptor signaling pathway [GO:0007166];response to pain [GO:0048265];detection of chemical stimulus involved in sensory perception of pain [GO:0050968];response to organic substance [GO:0010033];ion transport [GO:0006811];response to hydrogen peroxide [GO:0042542];…
O75558	O75558	Syntaxin-11	8676	STX11	vesicle docking [GO:0048278];membrane fusion [GO:0061025];vesicle fusion [GO:0006906];synaptic vesicle fusion to presynaptic active zone membrane [GO:0031629];exocytosis [GO:0006887];-;intracellular protein transport [GO:0006886]	SNARE binding [GO:0000149];-;SNAP receptor activity [GO:0005484]	synaptic vesicle [GO:0008021];presynaptic membrane [GO:0042734];plasma membrane [GO:0005886];presynaptic active zone membrane [GO:0048787];integral component of membrane [GO:0016021];SNARE complex [GO:0031201];Golgi apparatus [GO:0005794];endomembrane system [GO:0012505];-	vesicle docking [GO:0048278];membrane fusion [GO:0061025];vesicle fusion [GO:0006906];synaptic vesicle fusion to presynaptic active zone membrane [GO:0031629];exocytosis [GO:0006887];-;intracellular protein transport [GO:0006886];SNARE binding [GO:0000149];-;SNAP receptor activity [GO:0005484];synaptic vesicle [GO:0008021];presynaptic membrane [GO:0042734];plasma membrane [GO:0005886];presynaptic…
P07305	P07305	Histone H1.0	3005	H1-0	nucleosome positioning [GO:0016584];regulation of transcription, DNA-templated [GO:0006355];positive regulation of transcription regulatory region DNA binding [GO:2000679];nucleosome assembly [GO:0006334];negative regulation of DNA recombination [GO:0045910];apoptotic DNA fragmentation [GO:0006309];chromatin silencing [GO:0006342];negative regulation of transcription by RNA polymerase II [GO:0000…	AT DNA binding [GO:0003680];RNA binding [GO:0003723];nucleosomal DNA binding [GO:0031492];chromatin DNA binding [GO:0031490];-;double-stranded DNA binding [GO:0003690]	nucleus [GO:0005634];nuclear chromatin [GO:0000790];host cell nucleus [GO:0042025];nucleoplasm [GO:0005654];transcription repressor complex [GO:0017053];nuclear body [GO:0016604];Golgi apparatus [GO:0005794];nuclear euchromatin [GO:0005719];nucleosome [GO:0000786];-;actin cytoskeleton [GO:0015629]	nucleosome positioning [GO:0016584];regulation of transcription, DNA-templated [GO:0006355];positive regulation of transcription regulatory region DNA binding [GO:2000679];nucleosome assembly [GO:0006334];negative regulation of DNA recombination [GO:0045910];apoptotic DNA fragmentation [GO:0006309];chromatin silencing [GO:0006342];negative regulation of transcription by RNA polymerase II [GO:0000…
P02452	P02452	Collagen alpha-1(I) chain	1277	COL1A1	cellular response to epidermal growth factor stimulus [GO:0071364];regulation of immune response [GO:0050776];collagen fibril organization [GO:0030199];osteoblast differentiation [GO:0001649];intramembranous ossification [GO:0001957];protein localization to nucleus [GO:0034504];response to hyperoxia [GO:0055093];cellular response to fluoride [GO:1902618];collagen biosynthetic process [GO:0032964]…	metal ion binding [GO:0046872];extracellular matrix structural constituent conferring tensile strength [GO:0030020];identical protein binding [GO:0042802];platelet-derived growth factor binding [GO:0048407];extracellular matrix structural constituent [GO:0005201];-;protease binding [GO:0002020]	-;extracellular matrix [GO:0031012];extracellular region [GO:0005576];Golgi apparatus [GO:0005794];cytoplasm [GO:0005737];collagen-containing extracellular matrix [GO:0062023];endoplasmic reticulum lumen [GO:0005788];secretory granule [GO:0030141];extracellular space [GO:0005615];collagen type I trimer [GO:0005584]	cellular response to epidermal growth factor stimulus [GO:0071364];regulation of immune response [GO:0050776];collagen fibril organization [GO:0030199];osteoblast differentiation [GO:0001649];intramembranous ossification [GO:0001957];protein localization to nucleus [GO:0034504];response to hyperoxia [GO:0055093];cellular response to fluoride [GO:1902618];collagen biosynthetic process [GO:0032964]…
P05089	P05089	Arginase-1	383	ARG1	neutrophil degranulation [GO:0043312];collagen biosynthetic process [GO:0032964];cellular response to hydrogen peroxide [GO:0070301];cellular response to transforming growth factor beta stimulus [GO:0071560];cellular response to lipopolysaccharide [GO:0071222];liver development [GO:0001889];arginine catabolic process to ornithine [GO:0019547];cellular response to dexamethasone stimulus [GO:007154…	-;manganese ion binding [GO:0030145];identical protein binding [GO:0042802];arginase activity [GO:0004053]	cytosol [GO:0005829];neuron projection [GO:0043005];-;nucleus [GO:0005634];azurophil granule lumen [GO:0035578];specific granule lumen [GO:0035580];extracellular region [GO:0005576];mitochondrial outer membrane [GO:0005741];cytoplasm [GO:0005737];neuronal cell body [GO:0043025];extracellular space [GO:0005615]	neutrophil degranulation [GO:0043312];collagen biosynthetic process [GO:0032964];cellular response to hydrogen peroxide [GO:0070301];cellular response to transforming growth factor beta stimulus [GO:0071560];cellular response to lipopolysaccharide [GO:0071222];liver development [GO:0001889];arginine catabolic process to ornithine [GO:0019547];cellular response to dexamethasone stimulus [GO:007154…
P10599	P10599	Thioredoxin	7295	TXN	positive regulation of DNA binding [GO:0043388];negative regulation of protein export from nucleus [GO:0046826];positive regulation of peptidyl-cysteine S-nitrosylation [GO:2000170];response to radiation [GO:0009314];activation of protein kinase B activity [GO:0032148];cell redox homeostasis [GO:0045454];glycerol ether metabolic process [GO:0006662];negative regulation of hydrogen peroxide-induce…	protein-disulfide reductase activity [GO:0047134];RNA binding [GO:0003723];peptide disulfide oxidoreductase activity [GO:0015037];protein homodimerization activity [GO:0042803];protein disulfide oxidoreductase activity [GO:0015035];-;thioredoxin-disulfide reductase activity [GO:0004791]	extracellular exosome [GO:0070062];cytosol [GO:0005829];nucleus [GO:0005634];nucleoplasm [GO:0005654];extracellular region [GO:0005576];cytoplasm [GO:0005737];-	positive regulation of DNA binding [GO:0043388];negative regulation of protein export from nucleus [GO:0046826];positive regulation of peptidyl-cysteine S-nitrosylation [GO:2000170];response to radiation [GO:0009314];activation of protein kinase B activity [GO:0032148];cell redox homeostasis [GO:0045454];glycerol ether metabolic process [GO:0006662];negative regulation of hydrogen peroxide-induce…
P13639	P13639	Elongation factor 2	1938	EEF2	skeletal muscle contraction [GO:0003009];response to endoplasmic reticulum stress [GO:0034976];neutrophil degranulation [GO:0043312];glial cell proliferation [GO:0014009];skeletal muscle cell differentiation [GO:0035914];-;response to estradiol [GO:0032355];response to folic acid [GO:0051593];response to ethanol [GO:0045471];response to hydrogen peroxide [GO:0042542];response to ischemia [GO:0002…	ribosome binding [GO:0043022];p53 binding [GO:0002039];5S rRNA binding [GO:0008097];GTP binding [GO:0005525];GTPase activity [GO:0003924];RNA binding [GO:0003723];translation elongation factor activity [GO:0003746];actin filament binding [GO:0051015];protein kinase binding [GO:0019901];cadherin binding [GO:0045296];-	aggresome [GO:0016235];extracellular exosome [GO:0070062];cytosol [GO:0005829];nucleus [GO:0005634];plasma membrane [GO:0005886];ribonucleoprotein complex [GO:1990904];extracellular region [GO:0005576];secretory granule lumen [GO:0034774];cytoplasm [GO:0005737];membrane [GO:0016020];ficolin-1-rich granule lumen [GO:1904813];-;membrane raft [GO:0045121];polysomal ribosome [GO:0042788]	skeletal muscle contraction [GO:0003009];response to endoplasmic reticulum stress [GO:0034976];neutrophil degranulation [GO:0043312];glial cell proliferation [GO:0014009];skeletal muscle cell differentiation [GO:0035914];-;response to estradiol [GO:0032355];response to folic acid [GO:0051593];response to ethanol [GO:0045471];response to hydrogen peroxide [GO:0042542];response to ischemia [GO:0002…
P25311	P25311	Zinc-alpha-2-glycoprotein	563	AZGP1	antigen processing and presentation of endogenous peptide antigen via MHC class Ib [GO:0002476];negative regulation of cell population proliferation [GO:0008285];retina homeostasis [GO:0001895];transmembrane transport [GO:0055085];cell adhesion [GO:0007155];detection of chemical stimulus involved in sensory perception of bitter taste [GO:0001580];-	ribonuclease activity [GO:0004540];-;protein transmembrane transporter activity [GO:0008320]	extracellular exosome [GO:0070062];-;nucleus [GO:0005634];extracellular region [GO:0005576];collagen-containing extracellular matrix [GO:0062023];extracellular space [GO:0005615];external side of plasma membrane [GO:0009897]	antigen processing and presentation of endogenous peptide antigen via MHC class Ib [GO:0002476];negative regulation of cell population proliferation [GO:0008285];retina homeostasis [GO:0001895];transmembrane transport [GO:0055085];cell adhesion [GO:0007155];detection of chemical stimulus involved in sensory perception of bitter taste [GO:0001580];-;ribonuclease activity [GO:0004540];-;protein tra…
P31025	P31025	Lipocalin-1	3933	LCN1	long-chain fatty acid transport [GO:0015909];sensory perception of taste [GO:0050909];proteolysis [GO:0006508];retina homeostasis [GO:0001895];-;response to stimulus [GO:0050896]	small molecule binding [GO:0036094];signaling receptor binding [GO:0005102];chloride ion binding [GO:0031404];-;zinc ion binding [GO:0008270];cysteine-type endopeptidase inhibitor activity [GO:0004869]	extracellular space [GO:0005615];-;extracellular region [GO:0005576]	long-chain fatty acid transport [GO:0015909];sensory perception of taste [GO:0050909];proteolysis [GO:0006508];retina homeostasis [GO:0001895];-;response to stimulus [GO:0050896];small molecule binding [GO:0036094];signaling receptor binding [GO:0005102];chloride ion binding [GO:0031404];-;zinc ion binding [GO:0008270];cysteine-type endopeptidase inhibitor activity [GO:0004869];extracellular spac…
P30050	P30050	60S ribosomal protein L12	6136	RPL12	translational initiation [GO:0006413];nuclear-transcribed mRNA catabolic process, nonsense-mediated decay [GO:0000184];SRP-dependent cotranslational protein targeting to membrane [GO:0006614];translation [GO:0006412];viral transcription [GO:0019083];-;ribosomal large subunit assembly [GO:0000027]	-;rRNA binding [GO:0019843];large ribosomal subunit rRNA binding [GO:0070180];structural constituent of ribosome [GO:0003735];RNA binding [GO:0003723]	extracellular exosome [GO:0070062];cytosol [GO:0005829];-;cytosolic large ribosomal subunit [GO:0022625];postsynaptic density [GO:0014069];nucleolus [GO:0005730];focal adhesion [GO:0005925];membrane [GO:0016020];large ribosomal subunit [GO:0015934];ribosome [GO:0005840]	translational initiation [GO:0006413];nuclear-transcribed mRNA catabolic process, nonsense-mediated decay [GO:0000184];SRP-dependent cotranslational protein targeting to membrane [GO:0006614];translation [GO:0006412];viral transcription [GO:0019083];-;ribosomal large subunit assembly [GO:0000027];-;rRNA binding [GO:0019843];large ribosomal subunit rRNA binding [GO:0070180];structural constituent …
P14174	P14174	Macrophage migration inhibitory factor	4282	MIF	negative regulation of cellular protein metabolic process [GO:0032269];neutrophil degranulation [GO:0043312];positive regulation of protein kinase A signaling [GO:0010739];positive regulation of myeloid leukocyte cytokine production involved in immune response [GO:0061081];negative regulation of macrophage chemotaxis [GO:0010760];positive regulation of MAP kinase activity [GO:0043406];negative re…	cytokine receptor binding [GO:0005126];identical protein binding [GO:0042802];phenylpyruvate tautomerase activity [GO:0050178];dopachrome isomerase activity [GO:0004167];cytokine activity [GO:0005125];chemoattractant activity [GO:0042056];-;protease binding [GO:0002020]	extracellular exosome [GO:0070062];vesicle [GO:0031982];cytosol [GO:0005829];-;plasma membrane [GO:0005886];cell surface [GO:0009986];extracellular region [GO:0005576];nucleoplasm [GO:0005654];secretory granule lumen [GO:0034774];cytoplasm [GO:0005737];ficolin-1-rich granule lumen [GO:1904813];extracellular space [GO:0005615]	negative regulation of cellular protein metabolic process [GO:0032269];neutrophil degranulation [GO:0043312];positive regulation of protein kinase A signaling [GO:0010739];positive regulation of myeloid leukocyte cytokine production involved in immune response [GO:0061081];negative regulation of macrophage chemotaxis [GO:0010760];positive regulation of MAP kinase activity [GO:0043406];negative re…
P26718	P26718	NKG2-D type II integral membrane protein	10052803222914	KLRK1	regulation of immune response [GO:0050776];positive regulation of interferon-gamma production [GO:0032729];defense response to Gram-positive bacterium [GO:0050830];cell differentiation [GO:0030154];adaptive immune response [GO:0002250];-;natural killer cell activation [GO:0030101];negative regulation of GTPase activity [GO:0034260];signal transduction [GO:0007165];positive regulation of natural k…	MHC class Ib receptor activity [GO:0032394];signaling receptor activity [GO:0038023];carbohydrate binding [GO:0030246];-;MHC class I protein binding [GO:0042288]	plasma membrane [GO:0005886];cell surface [GO:0009986];integral component of plasma membrane [GO:0005887];integral component of membrane [GO:0016021];-;external side of plasma membrane [GO:0009897]	regulation of immune response [GO:0050776];positive regulation of interferon-gamma production [GO:0032729];defense response to Gram-positive bacterium [GO:0050830];cell differentiation [GO:0030154];adaptive immune response [GO:0002250];-;natural killer cell activation [GO:0030101];negative regulation of GTPase activity [GO:0034260];signal transduction [GO:0007165];positive regulation of natural k…
P41162	P41162	ETS translocation variant 3	2117	ETV3	negative regulation of cell population proliferation [GO:0008285];cell differentiation [GO:0030154];cellular response to granulocyte macrophage colony-stimulating factor stimulus [GO:0097011];-;regulation of transcription by RNA polymerase II [GO:0006357]	RNA polymerase II transcription regulatory region sequence-specific DNA binding [GO:0000977];sequence-specific double-stranded DNA binding [GO:1990837];DNA-binding transcription factor activity, RNA polymerase II-specific [GO:0000981];-;DNA-binding transcription repressor activity, RNA polymerase II-specific [GO:0001227];DEAD/H-box RNA helicase binding [GO:0017151]	nucleus [GO:0005634];nuclear chromatin [GO:0000790];-;RNA polymerase II transcription repressor complex [GO:0090571]	negative regulation of cell population proliferation [GO:0008285];cell differentiation [GO:0030154];cellular response to granulocyte macrophage colony-stimulating factor stimulus [GO:0097011];-;regulation of transcription by RNA polymerase II [GO:0006357];RNA polymerase II transcription regulatory region sequence-specific DNA binding [GO:0000977];sequence-specific double-stranded DNA binding [GO:…
P31151	P31151	Protein S100-A7	6278	S100A7	positive regulation of T cell chemotaxis [GO:0010820];neutrophil degranulation [GO:0043312];response to reactive oxygen species [GO:0000302];epidermis development [GO:0008544];antimicrobial humoral immune response mediated by antimicrobial peptide [GO:0061844];innate immune response [GO:0045087];positive regulation of granulocyte chemotaxis [GO:0071624];keratinocyte differentiation [GO:0030216];r…	calcium ion binding [GO:0005509];-;zinc ion binding [GO:0008270];RAGE receptor binding [GO:0050786]	cytosol [GO:0005829];-;nucleus [GO:0005634];azurophil granule lumen [GO:0035578];extracellular region [GO:0005576];endoplasmic reticulum [GO:0005783];cytoplasm [GO:0005737];collagen-containing extracellular matrix [GO:0062023];focal adhesion [GO:0005925];extracellular space [GO:0005615]	positive regulation of T cell chemotaxis [GO:0010820];neutrophil degranulation [GO:0043312];response to reactive oxygen species [GO:0000302];epidermis development [GO:0008544];antimicrobial humoral immune response mediated by antimicrobial peptide [GO:0061844];innate immune response [GO:0045087];positive regulation of granulocyte chemotaxis [GO:0071624];keratinocyte differentiation [GO:0030216];r…
P46778	P46778	60S ribosomal protein L21	6144	RPL21	translational initiation [GO:0006413];nuclear-transcribed mRNA catabolic process, nonsense-mediated decay [GO:0000184];SRP-dependent cotranslational protein targeting to membrane [GO:0006614];translation [GO:0006412];viral transcription [GO:0019083];-	RNA binding [GO:0003723];-;structural constituent of ribosome [GO:0003735]	cytosol [GO:0005829];cytosolic large ribosomal subunit [GO:0022625];endoplasmic reticulum [GO:0005783];membrane [GO:0016020];-	translational initiation [GO:0006413];nuclear-transcribed mRNA catabolic process, nonsense-mediated decay [GO:0000184];SRP-dependent cotranslational protein targeting to membrane [GO:0006614];translation [GO:0006412];viral transcription [GO:0019083];-;RNA binding [GO:0003723];-;structural constituent of ribosome [GO:0003735];cytosol [GO:0005829];cytosolic large ribosomal subunit [GO:0022625];endo…
P42684	P42684	Tyrosine-protein kinase ABL2	27	ABL2	negative regulation of Rho protein signal transduction [GO:0035024];positive regulation of phospholipase C activity [GO:0010863];cellular protein modification process [GO:0006464];regulation of autophagy [GO:0010506];positive regulation of oxidoreductase activity [GO:0051353];regulation of endocytosis [GO:0030100];positive regulation of neuron projection development [GO:0010976];cell adhesion [GO…	phosphotyrosine residue binding [GO:0001784];manganese ion binding [GO:0030145];non-membrane spanning protein tyrosine kinase activity [GO:0004715];actin filament binding [GO:0051015];ATP binding [GO:0005524];protein tyrosine kinase activity [GO:0004713];magnesium ion binding [GO:0000287];protein kinase activity [GO:0004672];-;actin monomer binding [GO:0003785]	-;cytosol [GO:0005829];actin cytoskeleton [GO:0015629]	negative regulation of Rho protein signal transduction [GO:0035024];positive regulation of phospholipase C activity [GO:0010863];cellular protein modification process [GO:0006464];regulation of autophagy [GO:0010506];positive regulation of oxidoreductase activity [GO:0051353];regulation of endocytosis [GO:0030100];positive regulation of neuron projection development [GO:0010976];cell adhesion [GO…
P40222	P40222	Alpha-taxilin	200081	TXLNA	cytokine-mediated signaling pathway [GO:0019221];exocytosis [GO:0006887];-;B cell activation [GO:0042113]	-;syntaxin binding [GO:0019905]	cytosol [GO:0005829];extracellular region [GO:0005576];cytoplasm [GO:0005737];membrane [GO:0016020];-	cytokine-mediated signaling pathway [GO:0019221];exocytosis [GO:0006887];-;B cell activation [GO:0042113];-;syntaxin binding [GO:0019905];cytosol [GO:0005829];extracellular region [GO:0005576];cytoplasm [GO:0005737];membrane [GO:0016020];-
P46777	P46777	60S ribosomal protein L5	6125	RPL5	translational initiation [GO:0006413];protein stabilization [GO:0050821];negative regulation of ubiquitin protein ligase activity [GO:1904667];nuclear-transcribed mRNA catabolic process, nonsense-mediated decay [GO:0000184];rRNA processing [GO:0006364];positive regulation of gene expression [GO:0010628];negative regulation of ubiquitin-dependent protein catabolic process [GO:2000059];SRP-dependen…	mRNA 3'-UTR binding [GO:0003730];-;5S rRNA binding [GO:0008097];ubiquitin protein ligase binding [GO:0031625];RNA binding [GO:0003723];ubiquitin ligase inhibitor activity [GO:1990948];structural constituent of ribosome [GO:0003735];mRNA 5'-UTR binding [GO:0048027]	protein-containing complex [GO:0032991];extracellular exosome [GO:0070062];cytosol [GO:0005829];nucleus [GO:0005634];ribonucleoprotein complex [GO:1990904];cytosolic large ribosomal subunit [GO:0022625];nucleoplasm [GO:0005654];nucleolus [GO:0005730];endoplasmic reticulum [GO:0005783];cytoplasm [GO:0005737];focal adhesion [GO:0005925];-;membrane [GO:0016020]	translational initiation [GO:0006413];protein stabilization [GO:0050821];negative regulation of ubiquitin protein ligase activity [GO:1904667];nuclear-transcribed mRNA catabolic process, nonsense-mediated decay [GO:0000184];rRNA processing [GO:0006364];positive regulation of gene expression [GO:0010628];negative regulation of ubiquitin-dependent protein catabolic process [GO:2000059];SRP-dependen…
P48200	P48200	Iron-responsive element-binding protein 2	3658	IREB2	protoporphyrinogen IX biosynthetic process [GO:0006782];cellular iron ion homeostasis [GO:0006879];post-embryonic development [GO:0009791];tricarboxylic acid cycle [GO:0006099];iron ion homeostasis [GO:0055072];iron ion transport [GO:0006826];citrate metabolic process [GO:0006101];intestinal absorption [GO:0050892];osteoclast differentiation [GO:0030316];erythrocyte homeostasis [GO:0034101];-	metal ion binding [GO:0046872];aconitate hydratase activity [GO:0003994];RNA binding [GO:0003723];translation repressor activity [GO:0030371];4 iron, 4 sulfur cluster binding [GO:0051539];iron-responsive element binding [GO:0030350];-	-;cytosol [GO:0005829];cytoplasm [GO:0005737];mitochondrion [GO:0005739]	protoporphyrinogen IX biosynthetic process [GO:0006782];cellular iron ion homeostasis [GO:0006879];post-embryonic development [GO:0009791];tricarboxylic acid cycle [GO:0006099];iron ion homeostasis [GO:0055072];iron ion transport [GO:0006826];citrate metabolic process [GO:0006101];intestinal absorption [GO:0050892];osteoclast differentiation [GO:0030316];erythrocyte homeostasis [GO:0034101];-;met…
P49207	P49207	60S ribosomal protein L34	6164	RPL34	translational initiation [GO:0006413];nuclear-transcribed mRNA catabolic process, nonsense-mediated decay [GO:0000184];SRP-dependent cotranslational protein targeting to membrane [GO:0006614];translation [GO:0006412];viral transcription [GO:0019083];-	structural constituent of ribosome [GO:0003735];cadherin binding [GO:0045296];-;RNA binding [GO:0003723]	extracellular exosome [GO:0070062];cytosol [GO:0005829];cytosolic large ribosomal subunit [GO:0022625];endoplasmic reticulum [GO:0005783];-	translational initiation [GO:0006413];nuclear-transcribed mRNA catabolic process, nonsense-mediated decay [GO:0000184];SRP-dependent cotranslational protein targeting to membrane [GO:0006614];translation [GO:0006412];viral transcription [GO:0019083];-;structural constituent of ribosome [GO:0003735];cadherin binding [GO:0045296];-;RNA binding [GO:0003723];extracellular exosome [GO:0070062];cytosol…
P49959	P49959	Double-strand break repair protein MRE11	4361	MRE11	regulation of mitotic recombination [GO:0000019];mitochondrial double-strand break repair via homologous recombination [GO:0097552];DNA strand resection involved in replication fork processing [GO:0110025];meiotic DNA double-strand break formation [GO:0042138];sister chromatid cohesion [GO:0007062];DNA double-strand break processing [GO:0000729];positive regulation of protein autophosphorylation …	3'-5' exonuclease activity [GO:0008408];manganese ion binding [GO:0030145];identical protein binding [GO:0042802];3'-5'-exodeoxyribonuclease activity [GO:0008296];nuclease activity [GO:0004518];5'-3' exonuclease activity [GO:0008409];single-stranded DNA endodeoxyribonuclease activity [GO:0000014];protein C-terminus binding [GO:0008022];endodeoxyribonuclease activity [GO:0004520];cadherin binding …	cytosol [GO:0005829];site of double-strand break [GO:0035861];nucleus [GO:0005634];nucleoplasm [GO:0005654];Mre11 complex [GO:0030870];nuclear chromosome, telomeric region [GO:0000784];cytoplasm [GO:0005737];replication fork [GO:0005657];-;PML body [GO:0016605]	regulation of mitotic recombination [GO:0000019];mitochondrial double-strand break repair via homologous recombination [GO:0097552];DNA strand resection involved in replication fork processing [GO:0110025];meiotic DNA double-strand break formation [GO:0042138];sister chromatid cohesion [GO:0007062];DNA double-strand break processing [GO:0000729];positive regulation of protein autophosphorylation …
P52732	P52732	Kinesin-like protein KIF11	3832	KIF11	microtubule-based movement [GO:0007018];retrograde vesicle-mediated transport, Golgi to endoplasmic reticulum [GO:0006890];antigen processing and presentation of exogenous peptide antigen via MHC class II [GO:0019886];mitotic centrosome separation [GO:0007100];mitotic spindle assembly [GO:0090307];cell division [GO:0051301];mitotic spindle organization [GO:0007052];spindle organization [GO:000705…	microtubule motor activity [GO:0003777];ATP-dependent microtubule motor activity, plus-end-directed [GO:0008574];ATP binding [GO:0005524];protein kinase binding [GO:0019901];microtubule binding [GO:0008017];-	protein-containing complex [GO:0032991];kinesin complex [GO:0005871];cytosol [GO:0005829];spindle [GO:0005819];microtubule [GO:0005874];nucleus [GO:0005634];spindle pole [GO:0000922];membrane [GO:0016020];mitotic spindle [GO:0072686];-	microtubule-based movement [GO:0007018];retrograde vesicle-mediated transport, Golgi to endoplasmic reticulum [GO:0006890];antigen processing and presentation of exogenous peptide antigen via MHC class II [GO:0019886];mitotic centrosome separation [GO:0007100];mitotic spindle assembly [GO:0090307];cell division [GO:0051301];mitotic spindle organization [GO:0007052];spindle organization [GO:000705…
P62269	P62269	40S ribosomal protein S18	6222	RPS18	translational initiation [GO:0006413];nuclear-transcribed mRNA catabolic process, nonsense-mediated decay [GO:0000184];SRP-dependent cotranslational protein targeting to membrane [GO:0006614];translation [GO:0006412];viral transcription [GO:0019083];-	structural constituent of ribosome [GO:0003735];RNA binding [GO:0003723];-;rRNA binding [GO:0019843]	extracellular exosome [GO:0070062];small ribosomal subunit [GO:0015935];cytosol [GO:0005829];-;nucleus [GO:0005634];nucleoplasm [GO:0005654];ribosome [GO:0005840];focal adhesion [GO:0005925];membrane [GO:0016020];cytosolic small ribosomal subunit [GO:0022627];synapse [GO:0045202]	translational initiation [GO:0006413];nuclear-transcribed mRNA catabolic process, nonsense-mediated decay [GO:0000184];SRP-dependent cotranslational protein targeting to membrane [GO:0006614];translation [GO:0006412];viral transcription [GO:0019083];-;structural constituent of ribosome [GO:0003735];RNA binding [GO:0003723];-;rRNA binding [GO:0019843];extracellular exosome [GO:0070062];small ribos…
P62280	P62280	40S ribosomal protein S11	6205	RPS11	translational initiation [GO:0006413];nuclear-transcribed mRNA catabolic process, nonsense-mediated decay [GO:0000184];SRP-dependent cotranslational protein targeting to membrane [GO:0006614];translation [GO:0006412];viral transcription [GO:0019083];-	structural constituent of ribosome [GO:0003735];RNA binding [GO:0003723];-;rRNA binding [GO:0019843]	extracellular exosome [GO:0070062];cytosol [GO:0005829];-;nucleoplasm [GO:0005654];nucleolus [GO:0005730];ribosome [GO:0005840];cytoplasm [GO:0005737];focal adhesion [GO:0005925];membrane [GO:0016020];cytosolic small ribosomal subunit [GO:0022627]	translational initiation [GO:0006413];nuclear-transcribed mRNA catabolic process, nonsense-mediated decay [GO:0000184];SRP-dependent cotranslational protein targeting to membrane [GO:0006614];translation [GO:0006412];viral transcription [GO:0019083];-;structural constituent of ribosome [GO:0003735];RNA binding [GO:0003723];-;rRNA binding [GO:0019843];extracellular exosome [GO:0070062];cytosol [GO…
P62851	P62851	40S ribosomal protein S25	6230	RPS25	translational initiation [GO:0006413];nuclear-transcribed mRNA catabolic process, nonsense-mediated decay [GO:0000184];SRP-dependent cotranslational protein targeting to membrane [GO:0006614];translation [GO:0006412];viral transcription [GO:0019083];-	RNA binding [GO:0003723];-;structural constituent of ribosome [GO:0003735]	extracellular exosome [GO:0070062];small ribosomal subunit [GO:0015935];cytosol [GO:0005829];-;nucleus [GO:0005634];nucleoplasm [GO:0005654];nucleolus [GO:0005730];ribosome [GO:0005840];cytosolic small ribosomal subunit [GO:0022627];synapse [GO:0045202]	translational initiation [GO:0006413];nuclear-transcribed mRNA catabolic process, nonsense-mediated decay [GO:0000184];SRP-dependent cotranslational protein targeting to membrane [GO:0006614];translation [GO:0006412];viral transcription [GO:0019083];-;RNA binding [GO:0003723];-;structural constituent of ribosome [GO:0003735];extracellular exosome [GO:0070062];small ribosomal subunit [GO:0015935];…
P62424	P62424	60S ribosomal protein L7a	6130	RPL7A	translational initiation [GO:0006413];nuclear-transcribed mRNA catabolic process, nonsense-mediated decay [GO:0000184];maturation of LSU-rRNA [GO:0000470];SRP-dependent cotranslational protein targeting to membrane [GO:0006614];translation [GO:0006412];viral transcription [GO:0019083];-	structural constituent of ribosome [GO:0003735];cadherin binding [GO:0045296];-;RNA binding [GO:0003723]	cytosol [GO:0005829];nucleus [GO:0005634];cytosolic large ribosomal subunit [GO:0022625];nucleolus [GO:0005730];cytoplasm [GO:0005737];focal adhesion [GO:0005925];membrane [GO:0016020];-;polysomal ribosome [GO:0042788]	translational initiation [GO:0006413];nuclear-transcribed mRNA catabolic process, nonsense-mediated decay [GO:0000184];maturation of LSU-rRNA [GO:0000470];SRP-dependent cotranslational protein targeting to membrane [GO:0006614];translation [GO:0006412];viral transcription [GO:0019083];-;structural constituent of ribosome [GO:0003735];cadherin binding [GO:0045296];-;RNA binding [GO:0003723];cytoso…
P62861	P62861	40S ribosomal protein S30		FAU	translational initiation [GO:0006413];defense response to Gram-positive bacterium [GO:0050830];nuclear-transcribed mRNA catabolic process, nonsense-mediated decay [GO:0000184];innate immune response in mucosa [GO:0002227];antimicrobial humoral immune response mediated by antimicrobial peptide [GO:0061844];SRP-dependent cotranslational protein targeting to membrane [GO:0006614];translation [GO:000…	RNA binding [GO:0003723];-;structural constituent of ribosome [GO:0003735]	small ribosomal subunit [GO:0015935];cytosol [GO:0005829];-;nucleoplasm [GO:0005654];extracellular space [GO:0005615];cytosolic small ribosomal subunit [GO:0022627]	translational initiation [GO:0006413];defense response to Gram-positive bacterium [GO:0050830];nuclear-transcribed mRNA catabolic process, nonsense-mediated decay [GO:0000184];innate immune response in mucosa [GO:0002227];antimicrobial humoral immune response mediated by antimicrobial peptide [GO:0061844];SRP-dependent cotranslational protein targeting to membrane [GO:0006614];translation [GO:000…
P62906	P62906	60S ribosomal protein L10a	4736	RPL10A	translational initiation [GO:0006413];nuclear-transcribed mRNA catabolic process, nonsense-mediated decay [GO:0000184];maturation of LSU-rRNA [GO:0000470];cytoplasmic translation [GO:0002181];SRP-dependent cotranslational protein targeting to membrane [GO:0006614];translation [GO:0006412];viral transcription [GO:0019083];-	RNA binding [GO:0003723];-;structural constituent of ribosome [GO:0003735]	extracellular exosome [GO:0070062];cytosol [GO:0005829];nucleus [GO:0005634];cytosolic large ribosomal subunit [GO:0022625];focal adhesion [GO:0005925];membrane [GO:0016020];-;polysomal ribosome [GO:0042788]	translational initiation [GO:0006413];nuclear-transcribed mRNA catabolic process, nonsense-mediated decay [GO:0000184];maturation of LSU-rRNA [GO:0000470];cytoplasmic translation [GO:0002181];SRP-dependent cotranslational protein targeting to membrane [GO:0006614];translation [GO:0006412];viral transcription [GO:0019083];-;RNA binding [GO:0003723];-;structural constituent of ribosome [GO:0003735]…
Q13275	Q13275	Semaphorin-3F	6405	SEMA3F	regulation of postsynapse organization [GO:0099175];neural crest cell migration [GO:0001755];axon guidance [GO:0007411];positive regulation of cell migration [GO:0030335];negative regulation of axon extension involved in axon guidance [GO:0048843];sympathetic neuron projection guidance [GO:0097491];facial nerve structural organization [GO:0021612];trigeminal nerve structural organization [GO:0021…	semaphorin receptor binding [GO:0030215];-;chemorepellent activity [GO:0045499]	extracellular space [GO:0005615];glutamatergic synapse [GO:0098978];integral component of plasma membrane [GO:0005887];-	regulation of postsynapse organization [GO:0099175];neural crest cell migration [GO:0001755];axon guidance [GO:0007411];positive regulation of cell migration [GO:0030335];negative regulation of axon extension involved in axon guidance [GO:0048843];sympathetic neuron projection guidance [GO:0097491];facial nerve structural organization [GO:0021612];trigeminal nerve structural organization [GO:0021…
Q14D04	Q14D04	Ventricular zone-expressed PH domain-containing protein homolog 1	79674	VEPH1	regulation of signal transduction [GO:0009966];-;negative regulation of transforming growth factor beta receptor signaling pathway [GO:0030512];negative regulation of SMAD protein signal transduction [GO:0060392]	-;phosphatidylinositol-5-phosphate binding [GO:0010314]	plasma membrane [GO:0005886];-	regulation of signal transduction [GO:0009966];-;negative regulation of transforming growth factor beta receptor signaling pathway [GO:0030512];negative regulation of SMAD protein signal transduction [GO:0060392];-;phosphatidylinositol-5-phosphate binding [GO:0010314];plasma membrane [GO:0005886];-
Q58FF3	Q58FF3	Putative endoplasmin-like protein		HSP90B2P	-;protein folding [GO:0006457]	ATP binding [GO:0005524];protein kinase binding [GO:0019901];-;unfolded protein binding [GO:0051082]	mitochondrial inner membrane [GO:0005743];mitochondrion [GO:0005739];-	-;protein folding [GO:0006457];ATP binding [GO:0005524];protein kinase binding [GO:0019901];-;unfolded protein binding [GO:0051082];mitochondrial inner membrane [GO:0005743];mitochondrion [GO:0005739];-
Q3KNS1	Q3KNS1	Patched domain-containing protein 3	374308	PTCHD3	-;spermatid development [GO:0007286]	-	sperm midpiece [GO:0097225];-;integral component of membrane [GO:0016021];membrane [GO:0016020]	-;spermatid development [GO:0007286];-;sperm midpiece [GO:0097225];-;integral component of membrane [GO:0016021];membrane [GO:0016020]
Q5M9N0	Q5M9N0	Coiled-coil domain-containing protein 158	339965	CCDC158	-	-	-	-
Q8NHW5	Q8NHW5	60S acidic ribosomal protein P0-like		RPLP0P6	-;ribosomal large subunit assembly [GO:0000027];cytoplasmic translation [GO:0002181]	large ribosomal subunit rRNA binding [GO:0070180];-;structural constituent of ribosome [GO:0003735]	-;cytosolic large ribosomal subunit [GO:0022625]	-;ribosomal large subunit assembly [GO:0000027];cytoplasmic translation [GO:0002181];large ribosomal subunit rRNA binding [GO:0070180];-;structural constituent of ribosome [GO:0003735];-;cytosolic large ribosomal subunit [GO:0022625]
Q5SQN1	Q5SQN1	Synaptosomal-associated protein 47	116841	SNAP47	long-term synaptic potentiation [GO:0060291];exocytic insertion of neurotransmitter receptor to postsynaptic membrane [GO:0098967];vesicle fusion [GO:0006906];synaptic vesicle fusion to presynaptic active zone membrane [GO:0031629];synaptic vesicle priming [GO:0016082];exocytosis [GO:0006887];-	-;SNAP receptor activity [GO:0005484];syntaxin binding [GO:0019905]	hippocampal mossy fiber to CA3 synapse [GO:0098686];dendrite [GO:0030425];-;plasma membrane [GO:0005886];postsynaptic density [GO:0014069];SNARE complex [GO:0031201];synaptic vesicle membrane [GO:0030672];neuronal cell body [GO:0043025];perinuclear region of cytoplasm [GO:0048471]	long-term synaptic potentiation [GO:0060291];exocytic insertion of neurotransmitter receptor to postsynaptic membrane [GO:0098967];vesicle fusion [GO:0006906];synaptic vesicle fusion to presynaptic active zone membrane [GO:0031629];synaptic vesicle priming [GO:0016082];exocytosis [GO:0006887];-;-;SNAP receptor activity [GO:0005484];syntaxin binding [GO:0019905];hippocampal mossy fiber to CA3 syna…
P62937	P62937	Peptidyl-prolyl cis-trans isomerase A	5478	PPIA	activation of MAPK activity [GO:0000187];negative regulation of protein K48-linked ubiquitination [GO:0061944];neutrophil degranulation [GO:0043312];negative regulation of stress-activated MAPK cascade [GO:0032873];platelet aggregation [GO:0070527];positive regulation of viral genome replication [GO:0045070];regulation of viral genome replication [GO:0045069];protein folding [GO:0006457];establis…	integrin binding [GO:0005178];unfolded protein binding [GO:0051082];-;RNA binding [GO:0003723];cyclosporin A binding [GO:0016018];virion binding [GO:0046790];peptidyl-prolyl cis-trans isomerase activity [GO:0003755];heparan sulfate binding [GO:1904399]	protein-containing complex [GO:0032991];extracellular exosome [GO:0070062];vesicle [GO:0031982];cytosol [GO:0005829];-;nucleus [GO:0005634];extracellular region [GO:0005576];secretory granule lumen [GO:0034774];cytoplasm [GO:0005737];focal adhesion [GO:0005925];membrane [GO:0016020];ficolin-1-rich granule lumen [GO:1904813];extracellular space [GO:0005615];intracellular membrane-bounded organelle…	activation of MAPK activity [GO:0000187];negative regulation of protein K48-linked ubiquitination [GO:0061944];neutrophil degranulation [GO:0043312];negative regulation of stress-activated MAPK cascade [GO:0032873];platelet aggregation [GO:0070527];positive regulation of viral genome replication [GO:0045070];regulation of viral genome replication [GO:0045069];protein folding [GO:0006457];establis…
Q8TE56	Q8TE56	A disintegrin and metalloproteinase with thrombospondin motifs 17	170691	ADAMTS17	-;extracellular matrix organization [GO:0030198]	metal ion binding [GO:0046872];-;metalloendopeptidase activity [GO:0004222]	-;extracellular matrix [GO:0031012]	-;extracellular matrix organization [GO:0030198];metal ion binding [GO:0046872];-;metalloendopeptidase activity [GO:0004222];-;extracellular matrix [GO:0031012]
Q96CX6	Q96CX6	Leucine-rich repeat-containing protein 58	116064	LRRC58	-	-	-	-
Q8WXG6	Q8WXG6	MAP kinase-activating death domain protein	8567	MADD(	regulation of apoptotic process [GO:0042981];activation of MAPK activity [GO:0000187];cell surface receptor signaling pathway [GO:0007166];regulation of extrinsic apoptotic signaling pathway [GO:2001236];regulation of tumor necrosis factor-mediated signaling pathway [GO:0010803];execution phase of apoptosis [GO:0097194];regulation of cell cycle [GO:0051726];regulation of extrinsic apoptotic signa…	Rab guanyl-nucleotide exchange factor activity [GO:0017112];-;protein kinase activator activity [GO:0030295];death receptor binding [GO:0005123]	cytosol [GO:0005829];plasma membrane [GO:0005886];integral component of membrane [GO:0016021];cytoplasm [GO:0005737];-	regulation of apoptotic process [GO:0042981];activation of MAPK activity [GO:0000187];cell surface receptor signaling pathway [GO:0007166];regulation of extrinsic apoptotic signaling pathway [GO:2001236];regulation of tumor necrosis factor-mediated signaling pathway [GO:0010803];execution phase of apoptosis [GO:0097194];regulation of cell cycle [GO:0051726];regulation of extrinsic apoptotic signa…
Q92522	Q92522	Histone H1.10	8971	H1-10	nucleosome positioning [GO:0016584];regulation of transcription, DNA-templated [GO:0006355];nucleosome assembly [GO:0006334];negative regulation of DNA recombination [GO:0045910];chromosome condensation [GO:0030261];-;negative regulation of chromatin silencing [GO:0031936]	RNA binding [GO:0003723];nucleosomal DNA binding [GO:0031492];cadherin binding [GO:0045296];-;double-stranded DNA binding [GO:0003690]	nucleus [GO:0005634];nucleoplasm [GO:0005654];nucleolus [GO:0005730];host cell nucleus [GO:0042025];nucleosome [GO:0000786];-	nucleosome positioning [GO:0016584];regulation of transcription, DNA-templated [GO:0006355];nucleosome assembly [GO:0006334];negative regulation of DNA recombination [GO:0045910];chromosome condensation [GO:0030261];-;negative regulation of chromatin silencing [GO:0031936];RNA binding [GO:0003723];nucleosomal DNA binding [GO:0031492];cadherin binding [GO:0045296];-;double-stranded DNA binding [GO…
Q96KV6	Q96KV6	Putative butyrophilin subfamily 2 member A3		BTN2A3P	regulation of cytokine production [GO:0001817];-;regulation of immune response [GO:0050776];T cell receptor signaling pathway [GO:0050852]	signaling receptor binding [GO:0005102];-	-;integral component of membrane [GO:0016021];external side of plasma membrane [GO:0009897]	regulation of cytokine production [GO:0001817];-;regulation of immune response [GO:0050776];T cell receptor signaling pathway [GO:0050852];signaling receptor binding [GO:0005102];-;-;integral component of membrane [GO:0016021];external side of plasma membrane [GO:0009897]
Q96DA0	Q96DA0	Zymogen granule protein 16 homolog B	124220	ZG16B	retina homeostasis [GO:0001895];-	carbohydrate binding [GO:0030246];-	extracellular exosome [GO:0070062];extracellular space [GO:0005615];-	retina homeostasis [GO:0001895];-;carbohydrate binding [GO:0030246];-;extracellular exosome [GO:0070062];extracellular space [GO:0005615];-
Q96NL6	Q96NL6	Sodium channel and clathrin linker 1	132320	SCLT1	ciliary basal body-plasma membrane docking [GO:0097711];cilium assembly [GO:0060271];-;clustering of voltage-gated sodium channels [GO:0045162]	clathrin binding [GO:0030276];sodium channel regulator activity [GO:0017080];-;protein C-terminus binding [GO:0008022]	cytosol [GO:0005829];-;centriole [GO:0005814];centrosome [GO:0005813];ciliary transition fiber [GO:0097539];clathrin complex [GO:0071439]	ciliary basal body-plasma membrane docking [GO:0097711];cilium assembly [GO:0060271];-;clustering of voltage-gated sodium channels [GO:0045162];clathrin binding [GO:0030276];sodium channel regulator activity [GO:0017080];-;protein C-terminus binding [GO:0008022];cytosol [GO:0005829];-;centriole [GO:0005814];centrosome [GO:0005813];ciliary transition fiber [GO:0097539];clathrin complex [GO:0071439]
Q99536	Q99536	Synaptic vesicle membrane protein VAT-1 homolog	10493	VAT1	neutrophil degranulation [GO:0043312];-;negative regulation of mitochondrial fusion [GO:0010637]	-;oxidoreductase activity [GO:0016491];zinc ion binding [GO:0008270]	extracellular exosome [GO:0070062];azurophil granule lumen [GO:0035578];integral component of membrane [GO:0016021];extracellular region [GO:0005576];mitochondrial outer membrane [GO:0005741];-	neutrophil degranulation [GO:0043312];-;negative regulation of mitochondrial fusion [GO:0010637];-;oxidoreductase activity [GO:0016491];zinc ion binding [GO:0008270];extracellular exosome [GO:0070062];azurophil granule lumen [GO:0035578];integral component of membrane [GO:0016021];extracellular region [GO:0005576];mitochondrial outer membrane [GO:0005741];-
Q9H0H0	Q9H0H0	Integrator complex subunit 2	57508	INTS2	snRNA processing [GO:0016180];-;snRNA transcription by RNA polymerase II [GO:0042795];snRNA 3'-end processing [GO:0034472]	-	intracellular [GO:0005622];integrator complex [GO:0032039];nucleus [GO:0005634];nuclear membrane [GO:0031965];integral component of membrane [GO:0016021];nucleoplasm [GO:0005654];cytoplasm [GO:0005737];membrane [GO:0016020];-	snRNA processing [GO:0016180];-;snRNA transcription by RNA polymerase II [GO:0042795];snRNA 3'-end processing [GO:0034472];-;intracellular [GO:0005622];integrator complex [GO:0032039];nucleus [GO:0005634];nuclear membrane [GO:0031965];integral component of membrane [GO:0016021];nucleoplasm [GO:0005654];cytoplasm [GO:0005737];membrane [GO:0016020];-
Q9HB96	Q9HB96	Fanconi anemia group E protein	2178	FANCE	-;interstrand cross-link repair [GO:0036297]	-	nucleus [GO:0005634];-;Fanconi anaemia nuclear complex [GO:0043240];nucleoplasm [GO:0005654]	-;interstrand cross-link repair [GO:0036297];-;nucleus [GO:0005634];-;Fanconi anaemia nuclear complex [GO:0043240];nucleoplasm [GO:0005654]
Q99435	Q99435	Protein kinase C-binding protein NELL2	4753	NELL2	-;neuron cellular homeostasis [GO:0070050]	protein kinase C binding [GO:0005080];calcium ion binding [GO:0005509];-;heparin binding [GO:0008201]	-;cytoplasm [GO:0005737];extracellular region [GO:0005576]	-;neuron cellular homeostasis [GO:0070050];protein kinase C binding [GO:0005080];calcium ion binding [GO:0005509];-;heparin binding [GO:0008201];-;cytoplasm [GO:0005737];extracellular region [GO:0005576]
Q9HCD5	Q9HCD5	Nuclear receptor coactivator 5	57727	NCOA5	glucose homeostasis [GO:0042593];-;negative regulation of insulin receptor signaling pathway [GO:0046627]	chromatin binding [GO:0003682];-;RNA binding [GO:0003723]	extracellular space [GO:0005615];actin cytoskeleton [GO:0015629];-;nucleoplasm [GO:0005654]	glucose homeostasis [GO:0042593];-;negative regulation of insulin receptor signaling pathway [GO:0046627];chromatin binding [GO:0003682];-;RNA binding [GO:0003723];extracellular space [GO:0005615];actin cytoskeleton [GO:0015629];-;nucleoplasm [GO:0005654]
Q99878	Q99878	Histone H2A type 1-J	8331	H2AC14	-;chromatin organization [GO:0006325];chromatin silencing [GO:0006342]	-;DNA binding [GO:0003677];protein heterodimerization activity [GO:0046982]	extracellular exosome [GO:0070062];nucleus [GO:0005634];nuclear chromatin [GO:0000790];nucleosome [GO:0000786];-	-;chromatin organization [GO:0006325];chromatin silencing [GO:0006342];-;DNA binding [GO:0003677];protein heterodimerization activity [GO:0046982];extracellular exosome [GO:0070062];nucleus [GO:0005634];nuclear chromatin [GO:0000790];nucleosome [GO:0000786];-
Q9NTU7	Q9NTU7	Cerebellin-4	140689	CBLN4	protein secretion [GO:0009306];inhibitory synapse assembly [GO:1904862];-	-	-;GABA-ergic synapse [GO:0098982];extracellular region [GO:0005576];collagen-containing extracellular matrix [GO:0062023];extracellular space [GO:0005615]	protein secretion [GO:0009306];inhibitory synapse assembly [GO:1904862];-;-;-;GABA-ergic synapse [GO:0098982];extracellular region [GO:0005576];collagen-containing extracellular matrix [GO:0062023];extracellular space [GO:0005615]
Q9NPH3	Q9NPH3	Interleukin-1 receptor accessory protein	3556	IL1RAP	interleukin-4 production [GO:0032633];interleukin-2 production [GO:0032623];protein-containing complex assembly [GO:0065003];synaptic membrane adhesion [GO:0099560];positive regulation of synapse assembly [GO:0051965];inflammatory response [GO:0006954];innate immune response [GO:0045087];positive regulation of interleukin-5 production [GO:0032754];regulation of postsynaptic density assembly [GO:0…	interleukin-33 receptor activity [GO:0002114];NAD+ nucleotidase, cyclic ADP-ribose generating [GO:0061809];NAD(P)+ nucleosidase activity [GO:0050135];interleukin-1 receptor binding [GO:0005149];-;interleukin-1 receptor activity [GO:0004908]	glutamatergic synapse [GO:0098978];plasma membrane [GO:0005886];integral component of plasma membrane [GO:0005887];extracellular region [GO:0005576];membrane [GO:0016020];-	interleukin-4 production [GO:0032633];interleukin-2 production [GO:0032623];protein-containing complex assembly [GO:0065003];synaptic membrane adhesion [GO:0099560];positive regulation of synapse assembly [GO:0051965];inflammatory response [GO:0006954];innate immune response [GO:0045087];positive regulation of interleukin-5 production [GO:0032754];regulation of postsynaptic density assembly [GO:0…
A0A024R3P0	A0A024R3P0	HCG1983452, isoform CRA_a			-	-	nucleus [GO:0005634]	-;-;nucleus [GO:0005634]
Q9P2N4	Q9P2N4	A disintegrin and metalloproteinase with thrombospondin motifs 9	56999	ADAMTS9	ventricular cardiac muscle tissue development [GO:0003229];aorta morphogenesis [GO:0035909];positive regulation of melanocyte differentiation [GO:0045636];negative regulation of sprouting angiogenesis [GO:1903671];proteolysis [GO:0006508];glycoprotein catabolic process [GO:0006516];heart valve morphogenesis [GO:0003179];endothelial cell-matrix adhesion [GO:0090673];negative regulation of endothel…	metallopeptidase activity [GO:0008237];-;zinc ion binding [GO:0008270];metalloendopeptidase activity [GO:0004222]	-;cell surface [GO:0009986];extracellular matrix [GO:0031012];endoplasmic reticulum [GO:0005783];extracellular space [GO:0005615];intracellular membrane-bounded organelle [GO:0043231]	ventricular cardiac muscle tissue development [GO:0003229];aorta morphogenesis [GO:0035909];positive regulation of melanocyte differentiation [GO:0045636];negative regulation of sprouting angiogenesis [GO:1903671];proteolysis [GO:0006508];glycoprotein catabolic process [GO:0006516];heart valve morphogenesis [GO:0003179];endothelial cell-matrix adhesion [GO:0090673];negative regulation of endothel…
Q9Y6V0	Q9Y6V0	Protein piccolo	27445	PCLO	protein localization to synapse [GO:0035418];cAMP-mediated signaling [GO:0019933];synaptic vesicle exocytosis [GO:0016079];regulation of exocytosis [GO:0017157];cytoskeleton organization [GO:0007010];presynapse to nucleus signaling pathway [GO:0099526];-;presynaptic active zone assembly [GO:1904071];insulin secretion [GO:0030073]	structural constituent of presynaptic active zone [GO:0098882];calcium-dependent phospholipid binding [GO:0005544];profilin binding [GO:0005522];calcium ion binding [GO:0005509];-	extracellular exosome [GO:0070062];glutamatergic synapse [GO:0098978];GABA-ergic synapse [GO:0098982];axon [GO:0030424];postsynaptic density [GO:0014069];cytoskeleton of presynaptic active zone [GO:0048788];cytoskeleton [GO:0005856];-;synapse [GO:0045202]	protein localization to synapse [GO:0035418];cAMP-mediated signaling [GO:0019933];synaptic vesicle exocytosis [GO:0016079];regulation of exocytosis [GO:0017157];cytoskeleton organization [GO:0007010];presynapse to nucleus signaling pathway [GO:0099526];-;presynaptic active zone assembly [GO:1904071];insulin secretion [GO:0030073];structural constituent of presynaptic active zone [GO:0098882];calc…
Q9Y3I0	Q9Y3I0	RNA-splicing ligase RtcB homolog	51493	RTCB	tRNA exon ligation utilizing 2',3' cyclic phosphate of 5'-exon as source of linkage phosphate [GO:0000971];in utero embryonic development [GO:0001701];tRNA splicing, via endonucleolytic cleavage and ligation [GO:0006388];placenta development [GO:0001890];-	metal ion binding [GO:0046872];GTP binding [GO:0005525];RNA binding [GO:0003723];vinculin binding [GO:0017166];RNA ligase (ATP) activity [GO:0003972];-	cytosol [GO:0005829];nucleus [GO:0005634];tRNA-splicing ligase complex [GO:0072669];nucleoplasm [GO:0005654];endoplasmic reticulum membrane [GO:0005789];cytoplasm [GO:0005737];-;nuclear envelope [GO:0005635];intracellular membrane-bounded organelle [GO:0043231]	tRNA exon ligation utilizing 2',3' cyclic phosphate of 5'-exon as source of linkage phosphate [GO:0000971];in utero embryonic development [GO:0001701];tRNA splicing, via endonucleolytic cleavage and ligation [GO:0006388];placenta development [GO:0001890];-;metal ion binding [GO:0046872];GTP binding [GO:0005525];RNA binding [GO:0003723];vinculin binding [GO:0017166];RNA ligase (ATP) activity [GO:0…
A0A024R4Q8	A0A024R4Q8	Ribosomal protein S5, isoform CRA_a	6193	RPS5	-;translation [GO:0006412]	RNA binding [GO:0003723];-;structural constituent of ribosome [GO:0003735]	small ribosomal subunit [GO:0015935];-	-;translation [GO:0006412];RNA binding [GO:0003723];-;structural constituent of ribosome [GO:0003735];small ribosomal subunit [GO:0015935];-
A0A024RB20	A0A024RB20	Growth differentiation factor 11, isoform CRA_a	10220	GDF11	negative regulation of cell population proliferation [GO:0008285];SMAD protein signal transduction [GO:0060395];camera-type eye morphogenesis [GO:0048593];ureteric bud development [GO:0001657];metanephros development [GO:0001656];negative regulation of neuron differentiation [GO:0045665];pancreas development [GO:0031016];cell maturation [GO:0048469];spinal cord anterior/posterior patterning [GO:0…	-;growth factor activity [GO:0008083]	-;extracellular space [GO:0005615];intracellular membrane-bounded organelle [GO:0043231];nucleoplasm [GO:0005654]	negative regulation of cell population proliferation [GO:0008285];SMAD protein signal transduction [GO:0060395];camera-type eye morphogenesis [GO:0048593];ureteric bud development [GO:0001657];metanephros development [GO:0001656];negative regulation of neuron differentiation [GO:0045665];pancreas development [GO:0031016];cell maturation [GO:0048469];spinal cord anterior/posterior patterning [GO:0…
A0A087WY81	A0A087WY81	60S ribosomal protein L17		RPL17	-;translation [GO:0006412]	-;structural constituent of ribosome [GO:0003735]	large ribosomal subunit [GO:0015934];-	-;translation [GO:0006412];-;structural constituent of ribosome [GO:0003735];large ribosomal subunit [GO:0015934];-
A0A0G2JMC3	A0A0G2JMC3	Leukocyte-associated immunoglobulin-like receptor 1		LAIR1	-	-	-	-
A0A024RCN2	A0A024RCN2	MutS homolog 5 (E. coli), isoform CRA_a		MSH5	-;mismatch repair [GO:0006298]	ATP binding [GO:0005524];mismatched DNA binding [GO:0030983];-	-	-;mismatch repair [GO:0006298];ATP binding [GO:0005524];mismatched DNA binding [GO:0030983];-;-
A0A1W2PPB1	A0A1W2PPB1	Glycine dehydrogenase (decarboxylating), mitochondrial		GLDC	-;glycine catabolic process [GO:0006546]	-;glycine dehydrogenase (decarboxylating) activity [GO:0004375]	-	-;glycine catabolic process [GO:0006546];-;glycine dehydrogenase (decarboxylating) activity [GO:0004375];-
A0A0J9YWD4	A0A0J9YWD4	Regulating synaptic membrane exocytosis protein 2		RIMS2	regulation of exocytosis [GO:0017157];-;calcium ion-regulated exocytosis of neurotransmitter [GO:0048791];intracellular protein transport [GO:0006886]	metal ion binding [GO:0046872];-;Rab GTPase binding [GO:0017137]	-;presynaptic active zone [GO:0048786];membrane [GO:0016020]	regulation of exocytosis [GO:0017157];-;calcium ion-regulated exocytosis of neurotransmitter [GO:0048791];intracellular protein transport [GO:0006886];metal ion binding [GO:0046872];-;Rab GTPase binding [GO:0017137];-;presynaptic active zone [GO:0048786];membrane [GO:0016020]
A0A0G2JR66	A0A0G2JR66	Kinesin-like protein KIF26B		KIF26B	-;microtubule-based movement [GO:0007018]	ATP binding [GO:0005524];microtubule motor activity [GO:0003777];-;microtubule binding [GO:0008017]	-	-;microtubule-based movement [GO:0007018];ATP binding [GO:0005524];microtubule motor activity [GO:0003777];-;microtubule binding [GO:0008017];-
A0A2R8Y8A0	A0A2R8Y8A0	40S ribosomal protein S24		RPS24	-;translation [GO:0006412]	-;structural constituent of ribosome [GO:0003735]	ribosome [GO:0005840];-	-;translation [GO:0006412];-;structural constituent of ribosome [GO:0003735];ribosome [GO:0005840];-
A0A2R8Y846	A0A2R8Y846	Girdin		CCDC88A	regulation of actin cytoskeleton organization [GO:0032956];cell migration [GO:0016477];-	actin binding [GO:0003779];-	-;cytoplasm [GO:0005737]	regulation of actin cytoskeleton organization [GO:0032956];cell migration [GO:0016477];-;actin binding [GO:0003779];-;-;cytoplasm [GO:0005737]
A0A1W2PPS1	A0A1W2PPS1	Heterogeneous nuclear ribonucleoprotein U		HNRNPU	-	-	nucleus [GO:0005634]	-;-;nucleus [GO:0005634]
A0A5C2GU36	A0A5C2GU36	IG c1389_heavy_IGHV3-30_IGHD7-27_IGHJ4			-	-	-	-
A6H8K5	A6H8K5	Phospholipase A2		PLA2G4F	phospholipid catabolic process [GO:0009395];-	phospholipase A2 activity consuming 1,2-dioleoylphosphatidylethanolamine) [GO:0102568];calcium ion binding [GO:0005509];phospholipase A2 activity [GO:0004623];-;phospholipase A2 activity (consuming 1,2-dipalmitoylphosphatidylcholine) [GO:0102567]	-;cytosol [GO:0005829]	phospholipid catabolic process [GO:0009395];-;phospholipase A2 activity consuming 1,2-dioleoylphosphatidylethanolamine) [GO:0102568];calcium ion binding [GO:0005509];phospholipase A2 activity [GO:0004623];-;phospholipase A2 activity (consuming 1,2-dipalmitoylphosphatidylcholine) [GO:0102567];-;cytosol [GO:0005829]
A0A2R8YD30	A0A2R8YD30	Band 4.1		EPB41	-;cell cycle [GO:0007049];cortical actin cytoskeleton organization [GO:0030866];cell division [GO:0051301]	actin binding [GO:0003779];-;structural molecule activity [GO:0005198];calmodulin binding [GO:0005516]	cell cortex [GO:0005938];cytoskeleton [GO:0005856];-;nucleus [GO:0005634]	-;cell cycle [GO:0007049];cortical actin cytoskeleton organization [GO:0030866];cell division [GO:0051301];actin binding [GO:0003779];-;structural molecule activity [GO:0005198];calmodulin binding [GO:0005516];cell cortex [GO:0005938];cytoskeleton [GO:0005856];-;nucleus [GO:0005634]
A0A590UJH5	A0A590UJH5	Low-density lipoprotein receptor-related protein 8		LRP8	-	calcium ion binding [GO:0005509];-	-;integral component of membrane [GO:0016021]	-;calcium ion binding [GO:0005509];-;-;integral component of membrane [GO:0016021]
A7BI36	A7BI36	p180/ribosome receptor		RRBP1	protein transport [GO:0015031];-	-	-;integral component of endoplasmic reticulum membrane [GO:0030176]	protein transport [GO:0015031];-;-;-;integral component of endoplasmic reticulum membrane [GO:0030176]
A8K335	A8K335	Folate gamma-glutamyl hydrolase			-	-;gamma-glutamyl-peptidase activity [GO:0034722]	extracellular space [GO:0005615];-	-;-;gamma-glutamyl-peptidase activity [GO:0034722];extracellular space [GO:0005615];-
A8K5H9	A8K5H9	cDNA FLJ76839, highly similar to Homo sapiens kelch repeat and BTB (POZ) domain containing 5 (KBTBD5), mRNA	131377		-;negative regulation of protein ubiquitination [GO:0031397];skeletal muscle fiber development [GO:0048741]	-	I band [GO:0031674];-	-;negative regulation of protein ubiquitination [GO:0031397];skeletal muscle fiber development [GO:0048741];-;I band [GO:0031674];-
A8K946	A8K946	mRNA cap guanine-N7 methyltransferase	8731		-	mRNA (guanine-N7-)-methyltransferase activity [GO:0004482];RNA binding [GO:0003723];-	nucleus [GO:0005634];-;host cell nucleus [GO:0042025]	-;mRNA (guanine-N7-)-methyltransferase activity [GO:0004482];RNA binding [GO:0003723];-;nucleus [GO:0005634];-;host cell nucleus [GO:0042025]
B2R4M6	B2R4M6	Protein S100			regulation of inflammatory response [GO:0050727];inflammatory response [GO:0006954];autophagy [GO:0006914];apoptotic process [GO:0006915];innate immune response [GO:0045087];chemotaxis [GO:0006935];-	arachidonic acid binding [GO:0050544];zinc ion binding [GO:0008270];calcium ion binding [GO:0005509];microtubule binding [GO:0008017];-;antioxidant activity [GO:0016209];RAGE receptor binding [GO:0050786];Toll-like receptor 4 binding [GO:0035662]	plasma membrane [GO:0005886];extracellular region [GO:0005576];cytoplasm [GO:0005737];cytoskeleton [GO:0005856];-	regulation of inflammatory response [GO:0050727];inflammatory response [GO:0006954];autophagy [GO:0006914];apoptotic process [GO:0006915];innate immune response [GO:0045087];chemotaxis [GO:0006935];-;arachidonic acid binding [GO:0050544];zinc ion binding [GO:0008270];calcium ion binding [GO:0005509];microtubule binding [GO:0008017];-;antioxidant activity [GO:0016209];RAGE receptor binding [GO:005…
B2R4C5	B2R4C5	1,4-beta-N-acetylmuramidase C	4069	LYZ	defense response to bacterium [GO:0042742];-;metabolic process [GO:0008152];cytolysis [GO:0019835]	lysozyme activity [GO:0003796];-	-	defense response to bacterium [GO:0042742];-;metabolic process [GO:0008152];cytolysis [GO:0019835];lysozyme activity [GO:0003796];-;-
B3KNH9	B3KNH9	cDNA FLJ14643 fis, clone NT2RP2001597, weakly similar to RYANODINE RECEPTOR, CARDIAC MUSCLE			-	metal ion binding [GO:0046872]	-	-;metal ion binding [GO:0046872];-
B2R6F3	B2R6F3	Epididymis secretory sperm binding protein	6428	SFRS3	cellular response to leukemia inhibitory factor [GO:1990830];-	phospholipase binding [GO:0043274];-;sequence-specific mRNA binding [GO:1990825]	nuclear speck [GO:0016607];-	cellular response to leukemia inhibitory factor [GO:1990830];-;phospholipase binding [GO:0043274];-;sequence-specific mRNA binding [GO:1990825];nuclear speck [GO:0016607];-
B2R4R0	B2R4R0	Histone H4	121504554313829483598360836183628363836483658366836783688370	HIST1H4J	-;DNA-templated transcription, initiation [GO:0006352]	-;DNA binding [GO:0003677];protein heterodimerization activity [GO:0046982]	nucleosome [GO:0000786];-;nucleus [GO:0005634];host cell nucleus [GO:0042025]	-;DNA-templated transcription, initiation [GO:0006352];-;DNA binding [GO:0003677];protein heterodimerization activity [GO:0046982];nucleosome [GO:0000786];-;nucleus [GO:0005634];host cell nucleus [GO:0042025]
B3KNW8	B3KNW8	cDNA FLJ30614 fis, clone CTONG2001139	55215		DNA repair [GO:0006281]	-	-	DNA repair [GO:0006281];-;-
A0A1B0GVF3	A0A1B0GVF3	Carnitine O-palmitoyltransferase 2, mitochondrial		CPT2	-	transferase activity, transferring acyl groups [GO:0016746];-	nucleolus [GO:0005730];-;mitochondrion [GO:0005739];nucleoplasm [GO:0005654]	-;transferase activity, transferring acyl groups [GO:0016746];-;nucleolus [GO:0005730];-;mitochondrion [GO:0005739];nucleoplasm [GO:0005654]
B4E2L9	B4E2L9	cDNA FLJ61204, highly similar to Potassium voltage-gated channel subfamily E member 1			-	-;voltage-gated potassium channel activity [GO:0005249]	apical plasma membrane [GO:0016324];-;integral component of membrane [GO:0016021]	-;-;voltage-gated potassium channel activity [GO:0005249];apical plasma membrane [GO:0016324];-;integral component of membrane [GO:0016021]
B4DQG2	B4DQG2	cDNA FLJ55390, highly similar to Ran-binding protein 17			-;intracellular protein transport [GO:0006886]	-;Ran GTPase binding [GO:0008536]	-;cytoplasm [GO:0005737]	-;intracellular protein transport [GO:0006886];-;Ran GTPase binding [GO:0008536];-;cytoplasm [GO:0005737]
B4DEK2	B4DEK2	cDNA FLJ59182, highly similar to Splicing factor, arginine/serine-rich 7			-	RNA binding [GO:0003723];zinc ion binding [GO:0008270]	-	-;RNA binding [GO:0003723];zinc ion binding [GO:0008270];-
B7ZB52	B7ZB52	AP complex subunit sigma			-;intracellular protein transport [GO:0006886]	-	-;membrane [GO:0016020]	-;intracellular protein transport [GO:0006886];-;-;membrane [GO:0016020]
B7Z732	B7Z732	40S ribosomal protein S9			-;translation [GO:0006412]	structural constituent of ribosome [GO:0003735];-;rRNA binding [GO:0019843]	small ribosomal subunit [GO:0015935];-	-;translation [GO:0006412];structural constituent of ribosome [GO:0003735];-;rRNA binding [GO:0019843];small ribosomal subunit [GO:0015935];-
B7WNR0	B7WNR0	Albumin		ALB	-	-	extracellular space [GO:0005615];Golgi apparatus [GO:0005794];endoplasmic reticulum [GO:0005783]	-;-;extracellular space [GO:0005615];Golgi apparatus [GO:0005794];endoplasmic reticulum [GO:0005783]
C9J6Y6	C9J6Y6	Zinc finger protein 148		ZNF148	-	-	-	-
C9J1B2	C9J1B2	Autophagy-related protein 16-1		ATG16L1	-	-	-	-
D6RAL0	D6RAL0	Actin-binding LIM protein 2		ABLIM2	actin cytoskeleton organization [GO:0030036];-;transcription, DNA-templated [GO:0006351]	actin binding [GO:0003779];-	-	actin cytoskeleton organization [GO:0030036];-;transcription, DNA-templated [GO:0006351];actin binding [GO:0003779];-;-
C9JU56	C9JU56	60S ribosomal protein L31		RPL31	-;translation [GO:0006412]	-;structural constituent of ribosome [GO:0003735]	ribosome [GO:0005840];-	-;translation [GO:0006412];-;structural constituent of ribosome [GO:0003735];ribosome [GO:0005840];-
E9PD14	E9PD14	Receptor of-activated protein C kinase 1		RACK1	-	-	-	-
E9PKU4	E9PKU4	60S ribosomal protein L8		RPL8	-;translation [GO:0006412]	-;structural constituent of ribosome [GO:0003735]	ribosome [GO:0005840];-	-;translation [GO:0006412];-;structural constituent of ribosome [GO:0003735];ribosome [GO:0005840];-
E9PLX7	E9PLX7	60S ribosomal protein L27a		RPL27A	-;translation [GO:0006412]	-;structural constituent of ribosome [GO:0003735]	ribosome [GO:0005840];cytosol [GO:0005829];endoplasmic reticulum [GO:0005783];-	-;translation [GO:0006412];-;structural constituent of ribosome [GO:0003735];ribosome [GO:0005840];cytosol [GO:0005829];endoplasmic reticulum [GO:0005783];-
E9PKE3	E9PKE3	Heat shock cognate 71 kDa protein		HSPA8	-	ATP binding [GO:0005524]	-	-;ATP binding [GO:0005524];-
E9PPU5	E9PPU5	V(D)J recombination-activating protein 2		RAG2	-;DNA recombination [GO:0006310]	-;DNA binding [GO:0003677]	nucleus [GO:0005634];-	-;DNA recombination [GO:0006310];-;DNA binding [GO:0003677];nucleus [GO:0005634];-
F4MHI3	F4MHI3	Ubiquitously transcribed tetratricopeptide repeat protein Y-linked transcript variant 200		UTY	regulation of gene expression [GO:0010468];-	metal ion binding [GO:0046872];histone demethylase activity (H3-K27 specific) [GO:0071558];-	-	regulation of gene expression [GO:0010468];-;metal ion binding [GO:0046872];histone demethylase activity (H3-K27 specific) [GO:0071558];-;-
E9PQ96	E9PQ96	40S ribosomal protein S3		RPS3	-	RNA binding [GO:0003723];-	mitochondrial inner membrane [GO:0005743];-	-;RNA binding [GO:0003723];-;mitochondrial inner membrane [GO:0005743];-
D3DPG0	D3DPG0	Titin, isoform CRA_a		TTN	-	ATP binding [GO:0005524];protein kinase activity [GO:0004672]	-	-;ATP binding [GO:0005524];protein kinase activity [GO:0004672];-
F6MF51	F6MF51	Macrophage colony-stimulating factor 1			-	-;growth factor activity [GO:0008083];cytokine activity [GO:0005125]	-;integral component of membrane [GO:0016021]	-;-;growth factor activity [GO:0008083];cytokine activity [GO:0005125];-;integral component of membrane [GO:0016021]
G3V555	G3V555	Heterogeneous nuclear ribonucleoproteins C1/C2		HNRNPC	-	RNA binding [GO:0003723];-	-;nucleoplasm [GO:0005654]	-;RNA binding [GO:0003723];-;-;nucleoplasm [GO:0005654]
H0YBL3	H0YBL3	Protein MTSS 1		MTSS1	actin cytoskeleton organization [GO:0030036];plasma membrane organization [GO:0007009];-	actin binding [GO:0003779];-	-	actin cytoskeleton organization [GO:0030036];plasma membrane organization [GO:0007009];-;actin binding [GO:0003779];-;-
H0YJI1	H0YJI1	SRA stem-loop-interacting RNA-binding protein, mitochondrial		SLIRP	-	-	-	-
H0Y9Y4	H0Y9Y4	40S ribosomal protein S3a		RPS3A	-;translation [GO:0006412]	-;structural constituent of ribosome [GO:0003735]	cytosol [GO:0005829];-;nucleolus [GO:0005730];endoplasmic reticulum [GO:0005783];ribosome [GO:0005840]	-;translation [GO:0006412];-;structural constituent of ribosome [GO:0003735];cytosol [GO:0005829];-;nucleolus [GO:0005730];endoplasmic reticulum [GO:0005783];ribosome [GO:0005840]
H0Y3V3	H0Y3V3	Adhesion G protein-coupled receptor L2		ADGRL2	-	-;G protein-coupled receptor activity [GO:0004930]	-;integral component of membrane [GO:0016021]	-;-;G protein-coupled receptor activity [GO:0004930];-;integral component of membrane [GO:0016021]
H3BTN5	H3BTN5	Pyruvate kinase		PKM	-	pyruvate kinase activity [GO:0004743];kinase activity [GO:0016301];ATP binding [GO:0005524];magnesium ion binding [GO:0000287];-;potassium ion binding [GO:0030955]	-;cytosol [GO:0005829]	-;pyruvate kinase activity [GO:0004743];kinase activity [GO:0016301];ATP binding [GO:0005524];magnesium ion binding [GO:0000287];-;potassium ion binding [GO:0030955];-;cytosol [GO:0005829]
H3BTW3	H3BTW3	DNA helicase		CHD9	-;chromatin organization [GO:0006325]	ATP binding [GO:0005524];DNA helicase activity [GO:0003678];-	-	-;chromatin organization [GO:0006325];ATP binding [GO:0005524];DNA helicase activity [GO:0003678];-;-
H7BZ11	H7BZ11	RPL36A-HNRNPH2 readthrough		RPL36A-HNRNPH2	-;translation [GO:0006412]	-;structural constituent of ribosome [GO:0003735]	cytosol [GO:0005829];-;plasma membrane [GO:0005886];endoplasmic reticulum [GO:0005783];ribosome [GO:0005840]	-;translation [GO:0006412];-;structural constituent of ribosome [GO:0003735];cytosol [GO:0005829];-;plasma membrane [GO:0005886];endoplasmic reticulum [GO:0005783];ribosome [GO:0005840]
J3KQB2	J3KQB2	Tubulin monoglycylase TTLL3	26140	TTLL3	-;protein polyglycylation [GO:0018094]	protein-glycine ligase activity [GO:0070735];-	-	-;protein polyglycylation [GO:0018094];protein-glycine ligase activity [GO:0070735];-;-
I3L1L3	I3L1L3	Myb-binding protein 1A		MYBBP1A	regulation of transcription, DNA-templated [GO:0006355];-	-;DNA binding [GO:0003677];transcription factor binding [GO:0008134]	nucleolus [GO:0005730];-;intracellular membrane-bounded organelle [GO:0043231]	regulation of transcription, DNA-templated [GO:0006355];-;-;DNA binding [GO:0003677];transcription factor binding [GO:0008134];nucleolus [GO:0005730];-;intracellular membrane-bounded organelle [GO:0043231]
J3KP92	J3KP92	Homeodomain-interacting protein kinase 1		HIPK1	-	ATP binding [GO:0005524];-;protein kinase activity [GO:0004672]	centrosome [GO:0005813];cytosol [GO:0005829];-;nucleoplasm [GO:0005654]	-;ATP binding [GO:0005524];-;protein kinase activity [GO:0004672];centrosome [GO:0005813];cytosol [GO:0005829];-;nucleoplasm [GO:0005654]
K7EKT4	K7EKT4	Zinc finger protein 536		ZNF536	-	-	-	-
J3KS10	J3KS10	60S ribosomal protein L26		RPL26	-;translation [GO:0006412]	RNA binding [GO:0003723];-;structural constituent of ribosome [GO:0003735]	large ribosomal subunit [GO:0015934];-	-;translation [GO:0006412];RNA binding [GO:0003723];-;structural constituent of ribosome [GO:0003735];large ribosomal subunit [GO:0015934];-
K7EQK2	K7EQK2	Hypoxia up-regulated protein 1		HYOU1	-	ATP binding [GO:0005524]	-	-;ATP binding [GO:0005524];-
K7EQ61	K7EQ61	HAUS augmin-like complex subunit 5		HAUS5	centrosome cycle [GO:0007098];-;spindle assembly [GO:0051225]	-	HAUS complex [GO:0070652];-	centrosome cycle [GO:0007098];-;spindle assembly [GO:0051225];-;HAUS complex [GO:0070652];-
M0QYU7	M0QYU7	Upstream stimulatory factor 2		USF2	-	protein dimerization activity [GO:0046983]	-	-;protein dimerization activity [GO:0046983];-
Q05CW7	Q05CW7	NAT10 protein		NAT10	-	ATP binding [GO:0005524];N-acetyltransferase activity [GO:0008080]	-	-;ATP binding [GO:0005524];N-acetyltransferase activity [GO:0008080];-
M0R2C3	M0R2C3	Zinc finger protein 552		ZNF552	regulation of transcription, DNA-templated [GO:0006355];-	-;nucleic acid binding [GO:0003676]	-	regulation of transcription, DNA-templated [GO:0006355];-;-;nucleic acid binding [GO:0003676];-
M0R210	M0R210	40S ribosomal protein S16	6217	RPS16	-;translation [GO:0006412]	-;structural constituent of ribosome [GO:0003735]	ribosome [GO:0005840];-	-;translation [GO:0006412];-;structural constituent of ribosome [GO:0003735];ribosome [GO:0005840];-
Q14BN3	Q14BN3	PKP1 protein		PKP1	-;cell-cell adhesion [GO:0098609]	-	nucleus [GO:0005634];desmosome [GO:0030057];-	-;cell-cell adhesion [GO:0098609];-;nucleus [GO:0005634];desmosome [GO:0030057];-
Q29694	Q29694	MHC class I HLA-B antigen		HLA-B	-	-	-	-
Q53G49	Q53G49	Ribosomal protein L19			-;translation [GO:0006412]	RNA binding [GO:0003723];-;structural constituent of ribosome [GO:0003735]	-;cytosolic large ribosomal subunit [GO:0022625]	-;translation [GO:0006412];RNA binding [GO:0003723];-;structural constituent of ribosome [GO:0003735];-;cytosolic large ribosomal subunit [GO:0022625]
Q59GH2	Q59GH2	NY-REN-8 antigen variant			-	-	-	-
Q5VVK9	Q5VVK9	tRNA:m(4)X modification enzyme TRM13 homolog		TRMT13	-	tRNA 2'-O-methyltransferase activity [GO:0106050]	-	-;tRNA 2'-O-methyltransferase activity [GO:0106050];-
Q5W149	Q5W149	Nucleolar protein 4-like		NOL4L	-	-	-	-
Q6FI63	Q6FI63	SPATA7 protein		SPATA7	-	-	-	-
Q5STB2	Q5STB2	Lymphotoxin-beta	4050	LTB	gene expression [GO:0010467];immune response [GO:0006955];lymph node development [GO:0048535];skin development [GO:0043588];-;positive regulation of interleukin-12 production [GO:0032735]	tumor necrosis factor receptor binding [GO:0005164];-;cytokine activity [GO:0005125]	extracellular space [GO:0005615];integral component of membrane [GO:0016021];-	gene expression [GO:0010467];immune response [GO:0006955];lymph node development [GO:0048535];skin development [GO:0043588];-;positive regulation of interleukin-12 production [GO:0032735];tumor necrosis factor receptor binding [GO:0005164];-;cytokine activity [GO:0005125];extracellular space [GO:0005615];integral component of membrane [GO:0016021];-
Q6LE76	Q6LE76	RB1 protein		RB1	-	-	-	-
Q6FIH7	Q6FIH7	ATP synthase lipid-binding protein	516	ATP5G1	ATP synthesis coupled proton transport [GO:0015986];-	proton transmembrane transporter activity [GO:0015078];lipid binding [GO:0008289];-	proton-transporting ATP synthase complex, coupling factor F(o) [GO:0045263];-;integral component of membrane [GO:0016021]	ATP synthesis coupled proton transport [GO:0015986];-;proton transmembrane transporter activity [GO:0015078];lipid binding [GO:0008289];-;proton-transporting ATP synthase complex, coupling factor F(o) [GO:0045263];-;integral component of membrane [GO:0016021]
Q6ZSX8	Q6ZSX8	cDNA FLJ45139 fis, clone BRAWH3039623			-	-	-	-
Q8NBE2	Q8NBE2	FLJ33360 protein		FLJ33360	-	-	-	-
Q8WUV0	Q8WUV0	THSD7B protein		THSD7B	-	-	-	-
Q9C063	Q9C063	LYST-interacting protein LIP5			-	-	membrane [GO:0016020]	-;-;membrane [GO:0016020]
Q86V38	Q86V38	Atrophin 1	1822	ATN1	-	-	nucleus [GO:0005634]	-;-;nucleus [GO:0005634]
U3KQ75	U3KQ75	TATA box-binding protein-associated factor RNA polymerase I subunit B		TAF1B	-	metal ion binding [GO:0046872];RNA polymerase I core promoter sequence-specific DNA binding [GO:0001164];-	-;RNA polymerase I core factor complex [GO:0070860]	-;metal ion binding [GO:0046872];RNA polymerase I core promoter sequence-specific DNA binding [GO:0001164];-;-;RNA polymerase I core factor complex [GO:0070860]
V9GY05	V9GY05	Uncharacterized protein			-;nuclear membrane organization [GO:0071763]	-	-;integral component of nuclear inner membrane [GO:0005639];membrane [GO:0016020]	-;nuclear membrane organization [GO:0071763];-;-;integral component of nuclear inner membrane [GO:0005639];membrane [GO:0016020]
S4R418	S4R418	Bridging integrator 2		BIN2	-	-	cytoplasm [GO:0005737]	-;-;cytoplasm [GO:0005737]
Q96I63	Q96I63	ATP-dependent zinc metalloprotease YME1L1		YME1L1	-	ATP binding [GO:0005524];-;metalloendopeptidase activity [GO:0004222]	-;nuclear body [GO:0016604];mitochondrion [GO:0005739];membrane [GO:0016020]	-;ATP binding [GO:0005524];-;metalloendopeptidase activity [GO:0004222];-;nuclear body [GO:0016604];mitochondrion [GO:0005739];membrane [GO:0016020]
X6R456	X6R456	Tau-tubulin kinase 1		TTBK1	-	ATP binding [GO:0005524];protein kinase activity [GO:0004672]	-	-;ATP binding [GO:0005524];protein kinase activity [GO:0004672];-
X5D2B0	X5D2B0	Vasopressin V1a receptor	552	AVPR1A	positive regulation of vasoconstriction [GO:0045907];positive regulation of systemic arterial blood pressure [GO:0003084];positive regulation of cell growth [GO:0030307];regulation of systemic arterial blood pressure by vasopressin [GO:0001992];negative regulation of female receptivity [GO:0007621];positive regulation of glutamate secretion [GO:0014049];positive regulation of cellular pH reductio…	vasopressin receptor activity [GO:0005000];-;peptide hormone binding [GO:0017046];V1A vasopressin receptor binding [GO:0031894]	cytoplasmic vesicle [GO:0031410];plasma membrane [GO:0005886];-;integral component of membrane [GO:0016021]	positive regulation of vasoconstriction [GO:0045907];positive regulation of systemic arterial blood pressure [GO:0003084];positive regulation of cell growth [GO:0030307];regulation of systemic arterial blood pressure by vasopressin [GO:0001992];negative regulation of female receptivity [GO:0007621];positive regulation of glutamate secretion [GO:0014049];positive regulation of cellular pH reductio…
